# Supplementary material for: Unique genome-wide transcriptome profiles of chicken macrophages exposed to Salmonella-derived endotoxin
Source: BMC Genomics. 2010 Oct 8;11:545. doi: 10.1186/1471-2164-11-545 (PMC3091694; doi:10.1186/1471-2164-11-545)
Supplement: Additional file 1 — Differentially expressed genes clustered by function at each time point. [file 1471-2164-11-545-S1.XLS]

## Sheet: Sheet0
Category	AnalysisName	P-value	Molecules
Connective Tissue Disorders	1 hour post stimulation	6.59E-09-1.42E-03	NFKBIA, JUN, TRAF3, CD83, IL1B, IL8
Tissue Morphology	1 hour post stimulation	6.59E-09-1.25E-03	NFKBIA, JUN, CD83, IL1B, IL8
Gene Expression	1 hour post stimulation	2.08E-08-1.56E-03	NFKBIA, JUN, BTG2, TRAF3, IL8, IL1B
Cancer	1 hour post stimulation	4.49E-08-1.56E-03	NFKBIA, JUN, BTG2, TRAF3, IL8, IL1B
Cell Death	1 hour post stimulation	4.49E-08-1.56E-03	NFKBIA, JUN, BTG2, TRAF3, TNIP2, IL8, IL1B
Endocrine System Disorders	1 hour post stimulation	4.49E-08-9.34E-04	NFKBIA, JUN, BTG2, CD83, IL8, IL1B
Cell-To-Cell Signaling and Interaction	1 hour post stimulation	1.37E-07-1.56E-03	TRAF3, CD83, IL8, IL1B
Cellular Growth and Proliferation	1 hour post stimulation	1.37E-07-1.56E-03	NFKBIA, JUN, BTG2, TRAF3, CD83, IL1B, IL8
Hematological System Development and Function	1 hour post stimulation	1.37E-07-1.56E-03	NFKBIA, JUN, BTG2, TRAF3, CD83, IL1B, IL8
Cellular Development	1 hour post stimulation	1.41E-07-1.33E-03	NFKBIA, JUN, BTG2, CD83, IL1B, IL8
Dermatological Diseases and Conditions	1 hour post stimulation	1.89E-07-1.56E-03	NFKBIA, JUN, IL1B, IL8
Inflammatory Disease	1 hour post stimulation	1.89E-07-1.56E-03	NFKBIA, JUN, CD83, IL8, IL1B
Cardiovascular System Development and Function	1 hour post stimulation	2.67E-07-9.68E-04	JUN, IL1B, IL8
Cell Morphology	1 hour post stimulation	2.67E-07-1.42E-03	NFKBIA, JUN, BTG2, TRAF3, IL8, IL1B
Inflammatory Response	1 hour post stimulation	2.67E-07-1.56E-03	NFKBIA, IL1B, IL8
Skeletal and Muscular Disorders	1 hour post stimulation	2.67E-07-1.25E-03	NFKBIA, CD83, IL8, IL1B
Infection Mechanism	1 hour post stimulation	4.48E-07-1.25E-03	NFKBIA, JUN, IL1B, IL8
Molecular Transport	1 hour post stimulation	5.33E-07-1.25E-03	NFKBIA, JUN, TRAF3, IL1B, IL8
Small Molecule Biochemistry	1 hour post stimulation	5.33E-07-1.56E-03	CH25H, NFKBIA, JUN, IL8, IL1B
Hematological Disease	1 hour post stimulation	6E-07-1.56E-03	NFKBIA, JUN, TRAF3, IL1B, IL8
Organismal Injury and Abnormalities	1 hour post stimulation	6E-07-6.23E-04	NFKBIA, IL8, IL1B
Cellular Movement	1 hour post stimulation	8.88E-07-1.56E-03	NFKBIA, JUN, IL8, IL1B
Immune Cell Trafficking	1 hour post stimulation	8.88E-07-1.56E-03	NFKBIA, TRAF3, CD83, IL8, IL1B
Cell Cycle	1 hour post stimulation	2.07E-06-1.56E-03	NFKBIA, JUN, BTG2, IL1B, IL8
Metabolic Disease	1 hour post stimulation	3.56E-06-1.22E-03	NFKBIA, JUN, BTG2, CD83, IL8, IL1B
Lipid Metabolism	1 hour post stimulation	3.99E-06-1.56E-03	NFKBIA, IL8, IL1B
Genetic Disorder	1 hour post stimulation	4.13E-06-1.56E-03	NFKBIA, JUN, CD83, IL8, IL1B
Immunological Disease	1 hour post stimulation	4.13E-06-1.56E-03	NFKBIA, JUN, BTG2, TRAF3, CD83, IL8, IL1B
Antigen Presentation	1 hour post stimulation	4.37E-06-9.34E-04	NFKBIA, IL8, IL1B
Cell-mediated Immune Response	1 hour post stimulation	4.37E-06-1.56E-03	NFKBIA, JUN, CD83, IL8, IL1B
Humoral Immune Response	1 hour post stimulation	4.37E-06-3.11E-04	NFKBIA, IL8, IL1B
Reproductive System Disease	1 hour post stimulation	6.92E-06-1.25E-03	NFKBIA, JUN, BTG2, IL1B, IL8
Cardiovascular Disease	1 hour post stimulation	8.64E-06-1.25E-03	NFKBIA, JUN, TNIP2, IL1B, IL8
Renal and Urological Disease	1 hour post stimulation	9.27E-06-4.77E-04	NFKBIA, JUN, IL8, IL1B
Hematopoiesis	1 hour post stimulation	1.42E-05-1.56E-03	NFKBIA, JUN, CD83, IL8, IL1B
DNA Replication, Recombination, and Repair	1 hour post stimulation	1.68E-05-3.11E-04	NFKBIA, JUN, BTG2, IL8, IL1B
Protein Synthesis	1 hour post stimulation	1.86E-05-1.1E-03	JUN, IL1B
Neurological Disease	1 hour post stimulation	1.95E-05-9.34E-04	NFKBIA, JUN, BTG2, IL8, IL1B
Skeletal and Muscular System Development and Function	1 hour post stimulation	2E-05-1.25E-03	NFKBIA, JUN, IL8, IL1B
Nervous System Development and Function	1 hour post stimulation	2.21E-05-6.23E-04	NFKBIA, JUN, IL1B
Hypersensitivity Response	1 hour post stimulation	3.35E-05-1.25E-03	IL8, IL1B
Tissue Development	1 hour post stimulation	3.85E-05-6.23E-04	NFKBIA, JUN, CD83, IL1B, IL8
Lymphoid Tissue Structure and Development	1 hour post stimulation	5.87E-05-3.82E-04	NFKBIA, JUN, CD83, IL8, IL1B
Connective Tissue Development and Function	1 hour post stimulation	8.35E-05-1.25E-03	NFKBIA, JUN, IL8, IL1B
Carbohydrate Metabolism	1 hour post stimulation	9.13E-05-9.34E-04	NFKBIA, IL8, IL1B
Infectious Disease	1 hour post stimulation	1.04E-04-1.25E-03	NFKBIA, IL8, IL1B
Tumor Morphology	1 hour post stimulation	1.12E-04-1.36E-03	NFKBIA, JUN, BTG2, IL1B
Drug Metabolism	1 hour post stimulation	1.83E-04-1.25E-03	IL8, IL1B
Gastrointestinal Disease	1 hour post stimulation	2.77E-04-1.25E-03	NFKBIA, JUN, IL1B, IL8
Free Radical Scavenging	1 hour post stimulation	2.91E-04-3.74E-04	JUN, IL8, IL1B
Amino Acid Metabolism	1 hour post stimulation	3.11E-04-1.25E-03	IL1B
Behavior	1 hour post stimulation	3.11E-04-1.27E-03	NFKBIA, JUN, IL1B
Cellular Assembly and Organization	1 hour post stimulation	3.11E-04-9.34E-04	JUN, IL8, IL1B
Cellular Compromise	1 hour post stimulation	3.11E-04-9.34E-04	JUN, IL1B, IL8
Developmental Disorder	1 hour post stimulation	3.11E-04-3.11E-04	NFKBIA
Energy Production	1 hour post stimulation	3.11E-04-3.11E-04	IL1B
Hepatic System Disease	1 hour post stimulation	3.11E-04-1.25E-03	JUN, IL8, IL1B
Organismal Development	1 hour post stimulation	3.11E-04-1.47E-03	NFKBIA, JUN, IL8, IL1B
Organismal Functions	1 hour post stimulation	3.11E-04-1.06E-03	NFKBIA, IL1B
Reproductive System Development and Function	1 hour post stimulation	3.11E-04-1.25E-03	IL1B
Respiratory Disease	1 hour post stimulation	3.11E-04-1.14E-03	NFKBIA, IL8, IL1B
Respiratory System Development and Function	1 hour post stimulation	3.11E-04-1.56E-03	NFKBIA, IL1B
Cell Signaling	1 hour post stimulation	3.82E-04-1.3E-03	JUN, TNIP2, IL8, IL1B
Vitamin and Mineral Metabolism	1 hour post stimulation	3.82E-04-9.34E-04	IL8, IL1B
Post-Translational Modification	1 hour post stimulation	5.14E-04-5.14E-04	NFKBIA, IL1B
Cellular Function and Maintenance	1 hour post stimulation	5.91E-04-1.56E-03	NFKBIA, IL1B, IL8
Auditory and Vestibular System Development and Function	1 hour post stimulation	6.23E-04-6.23E-04	IL8
Endocrine System Development and Function	1 hour post stimulation	6.23E-04-9.34E-04	IL1B
Nutritional Disease	1 hour post stimulation	6.23E-04-6.23E-04	IL1B
Organ Development	1 hour post stimulation	6.23E-04-6.23E-04	IL8
Psychological Disorders	1 hour post stimulation	6.23E-04-6.23E-04	IL1B
Embryonic Development	1 hour post stimulation	9.34E-04-1.31E-03	JUN, BTG2
Hair and Skin Development and Function	1 hour post stimulation	9.34E-04-1.56E-03	NFKBIA, IL8
Renal and Urological System Development and Function	1 hour post stimulation	9.34E-04-9.34E-04	IL1B
Hepatic System Development and Function	1 hour post stimulation	1.25E-03-1.25E-03	IL1B
Protein Trafficking	1 hour post stimulation	1.25E-03-1.25E-03	NFKBIA, TRAF3
Connective Tissue Disorders	2 hours post stimulation	1.21E-07-3.11E-03	CCL4, NFKBIA, CD83, MYOF, BLNK, IL1B, IL8
Tissue Morphology	2 hours post stimulation	1.21E-07-3.11E-03	NFKBIA, PROK2, LIPG, CD83, MYOF, BLNK, IL8, IL1B
Gene Expression	2 hours post stimulation	5.86E-07-3.89E-03	NFKBIA, IL8, IL1B
Cancer	2 hours post stimulation	1.64E-05-3.89E-03	CCL4, NFKBIA, BTG2, BLNK, IL8, IL1B
Cell Death	2 hours post stimulation	1.69E-05-3.89E-03	CCL4, PROK2, NFKBIA, BTG2, DUSP10, BLNK, IL8, IL1B
Endocrine System Disorders	2 hours post stimulation	1.15E-04-2.71E-03	NFKBIA, BTG2, IL8, IL1B
Cell-To-Cell Signaling and Interaction	2 hours post stimulation	7E-08-3.89E-03	CCL4, LIPG, CD83, IL8, IL1B
Cellular Growth and Proliferation	2 hours post stimulation	2.51E-06-3.89E-03	CCL4, NFKBIA, PROK2, LIPG, BTG2, DUSP10, CD83, MYOF, BLNK, IL1B, IL8
Hematological System Development and Function	2 hours post stimulation	4.25E-09-3.89E-03	CCL4, PROK2, NFKBIA, LIPG, BTG2, DUSP10, CD83, BLNK, IL1B, IL8
Cellular Development	2 hours post stimulation	5.14E-06-3.89E-03	CCL4, NFKBIA, BTG2, CD83, BLNK, IL1B, IL8
Dermatological Diseases and Conditions	2 hours post stimulation	6.54E-05-3.89E-03	CCL4, NFKBIA, IL1B, IL8
Inflammatory Disease	2 hours post stimulation	1.3E-06-3.89E-03	CCL4, NFKBIA, CD83, MYOF, BLNK, IL8, IL1B
Cardiovascular System Development and Function	2 hours post stimulation	5.44E-05-3.89E-03	CCL4, PROK2, MYOF, IL1B, IL8
Cell Morphology	2 hours post stimulation	3.21E-05-3.89E-03	BTG2, IL1B, IL8
Inflammatory Response	2 hours post stimulation	4.25E-09-3.89E-03	CCL4, PROK2, NFKBIA, LIPG, CD83, PIK3R5, BLNK, IL1B, IL8
Skeletal and Muscular Disorders	2 hours post stimulation	1.3E-06-3.11E-03	CCL4, NFKBIA, CD83, MYOF, BLNK, IL8, IL1B
Infection Mechanism	2 hours post stimulation	6.7E-08-1.56E-03	CCL4, NFKBIA, IL1B, IL8
Molecular Transport	2 hours post stimulation	3.51E-06-3.89E-03	CCL4, NFKBIA, PROK2, LIPG, PIK3R5, BLNK, IL8, IL1B
Small Molecule Biochemistry	2 hours post stimulation	3.51E-06-3.89E-03	CCL4, CH25H, NFKBIA, LIPG, PIK3R5, IL8, IL1B
Hematological Disease	2 hours post stimulation	1.09E-05-3.89E-03	CCL4, NFKBIA, BLNK, IL1B, IL8
Organismal Injury and Abnormalities	2 hours post stimulation	1.09E-05-3.89E-03	NFKBIA, IL8, IL1B
Cellular Movement	2 hours post stimulation	4.25E-09-3.89E-03	CCL4, NFKBIA, PROK2, IL8, IL1B, PIK3R5
Immune Cell Trafficking	2 hours post stimulation	4.25E-09-3.89E-03	CCL4, NFKBIA, PROK2, LIPG, CD83, IL8, IL1B, PIK3R5
Cell Cycle	2 hours post stimulation	6.31E-04-3.89E-03	NFKBIA, BTG2, BLNK, IL8, IL1B
Metabolic Disease	2 hours post stimulation	2.71E-03-2.71E-03	BTG2, IL1B
Lipid Metabolism	2 hours post stimulation	6.32E-06-3.89E-03	CCL4, NFKBIA, LIPG, PIK3R5, IL8, IL1B
Genetic Disorder	2 hours post stimulation	1.3E-06-3.89E-03	CCL4, NFKBIA, DUSP10, CD83, MYOF, BLNK, IL8, IL1B
Immunological Disease	2 hours post stimulation	1.3E-06-3.89E-03	CCL4, NFKBIA, DUSP10, CD83, MYOF, BLNK, IL8, IL1B
Antigen Presentation	2 hours post stimulation	5.97E-05-3.89E-03	CCL4, NFKBIA, LIPG, CD83, BLNK, IL8, IL1B
Cell-mediated Immune Response	2 hours post stimulation	4.35E-05-3.89E-03	CCL4, PROK2, NFKBIA, DUSP10, CD83, BLNK, IL1B, IL8
Humoral Immune Response	2 hours post stimulation	7.78E-05-1.33E-03	CCL4, NFKBIA, CD83, BLNK, IL8, IL1B
Reproductive System Disease	2 hours post stimulation	1.64E-05-3.11E-03	CCL4, NFKBIA, BTG2, IL1B, IL8
Cardiovascular Disease	2 hours post stimulation	4.26E-04-3.89E-03	CCL4, NFKBIA, LIPG, IL8, IL1B
Renal and Urological Disease	2 hours post stimulation	4.33E-04-3.89E-03	CCL4, NFKBIA, IL8, IL1B
Hematopoiesis	2 hours post stimulation	1.44E-04-3.89E-03	CCL4, NFKBIA, PROK2, CD83, IL8, BLNK, IL1B
DNA Replication, Recombination, and Repair	2 hours post stimulation	7.79E-04-7.79E-04	IL1B
Neurological Disease	2 hours post stimulation	5.04E-04-3.51E-03	CCL4, NFKBIA, BTG2, IL8, IL1B
Skeletal and Muscular System Development and Function	2 hours post stimulation	4.26E-04-3.89E-03	PROK2, NFKBIA, MYOF, IL8, IL1B
Nervous System Development and Function	2 hours post stimulation	7.79E-04-3.89E-03	PROK2, NFKBIA, IL1B
Hypersensitivity Response	2 hours post stimulation	1.38E-06-3.11E-03	CCL4, IL8, IL1B
Tissue Development	2 hours post stimulation	5.44E-05-1.56E-03	CCL4, NFKBIA, IL1B, IL8
Lymphoid Tissue Structure and Development	2 hours post stimulation	2.45E-04-2.45E-03	CCL4, NFKBIA, CD83, BLNK, IL1B
Connective Tissue Development and Function	2 hours post stimulation	7.79E-04-3.89E-03	NFKBIA, IL8, IL1B
Carbohydrate Metabolism	2 hours post stimulation	6.32E-06-3.57E-03	CCL4, NFKBIA, LIPG, PIK3R5, IL8, IL1B
Infectious Disease	2 hours post stimulation	6.74E-04-3.95E-03	CCL4, NFKBIA, BTG2, MYOF, IL8, IL1B
Tumor Morphology	2 hours post stimulation	7.79E-04-2.33E-03	NFKBIA, IL1B
Drug Metabolism	2 hours post stimulation	7.79E-04-3.11E-03	IL8, IL1B
Gastrointestinal Disease	2 hours post stimulation	1.78E-03-3.89E-03	NFKBIA, IL1B, IL8
Free Radical Scavenging	2 hours post stimulation	7.79E-04-2.4E-03	IL8, IL1B
Amino Acid Metabolism	2 hours post stimulation	7.79E-04-3.11E-03	IL1B
Behavior	2 hours post stimulation	7.79E-04-7.79E-04	IL1B
Cellular Assembly and Organization	2 hours post stimulation	1.56E-03-3.76E-03	IL8, IL1B
Cellular Compromise	2 hours post stimulation	3.21E-05-2.33E-03	CCL4, IL1B, IL8
Developmental Disorder	2 hours post stimulation	7.79E-04-7.79E-04	NFKBIA
Energy Production	2 hours post stimulation	7.79E-04-7.79E-04	IL1B
Hepatic System Disease	2 hours post stimulation	3.11E-03-3.11E-03	IL8, IL1B
Organismal Development	2 hours post stimulation	7.79E-04-2.33E-03	IL1B
Organismal Functions	2 hours post stimulation	7.79E-04-7.79E-04	IL1B
Reproductive System Development and Function	2 hours post stimulation	7.79E-04-3.11E-03	CCL4, PROK2, IL1B
Respiratory Disease	2 hours post stimulation	7.79E-04-3.89E-03	BTG2, IL1B
Respiratory System Development and Function	2 hours post stimulation	7.79E-04-3.89E-03	NFKBIA, IL1B
Cell Signaling	2 hours post stimulation	5.44E-05-3.89E-03	CCL4, PROK2, BLNK, IL8, IL1B
Vitamin and Mineral Metabolism	2 hours post stimulation	5.44E-05-3.22E-03	CCL4, PROK2, BLNK, IL8, IL1B
Post-Translational Modification	2 hours post stimulation	3.27E-03-3.27E-03	NFKBIA, IL1B
Cellular Function and Maintenance	2 hours post stimulation	1.56E-03-3.89E-03	CCL4, NFKBIA, IL1B, IL8
Auditory and Vestibular System Development and Function	2 hours post stimulation	1.56E-03-1.56E-03	IL8
Endocrine System Development and Function	2 hours post stimulation	1.56E-03-3.89E-03	IL1B
Nutritional Disease	2 hours post stimulation	1.56E-03-1.56E-03	IL1B
Organ Development	2 hours post stimulation	1.56E-03-2.33E-03	PROK2, IL8
Psychological Disorders	2 hours post stimulation	1.56E-03-1.56E-03	IL1B
Embryonic Development	2 hours post stimulation	2.33E-03-3.89E-03	NFKBIA, BTG2
Hair and Skin Development and Function	2 hours post stimulation	2.33E-03-3.89E-03	NFKBIA, IL8
Renal and Urological System Development and Function	2 hours post stimulation	2.33E-03-2.33E-03	IL1B
Hepatic System Development and Function	2 hours post stimulation	3.11E-03-3.11E-03	IL1B
Protein Trafficking	2 hours post stimulation	3.11E-03-3.11E-03	NFKBIA
Nucleic Acid Metabolism	2 hours post stimulation	3.89E-03-3.89E-03	IL1B
Organ Morphology	2 hours post stimulation	3.89E-03-3.89E-03	IL1B
Connective Tissue Disorders	4 hours post stimulation	3.12E-03-2.07E-02	ATG16L1, PIK3CD, BTG2, PRNP, TNFSF15, ADAMTS3, NFKBIA, CUGBP2, GNA13, IMPA2, CD200R1, TUBD1, PARD3B, FYN, C12ORF30, DENND1B, A2BP1, CACNB2, GRB10, CCDC6, ANAPC2, GALNT2, C2CD2L, BNIP3 (includes EG:664), IL1B, PSEN1, CDC42BPB, STMN1, NUP160, CASP2, UNQ1887, TACC1, IL8, SNCA, NGLY1, PACSIN2, WRN (includes EG:7486), EP400, GRHL3, MAP3K8, NFIA, MYOF, RASA1, MAD1L1, PPFIA1, ICMT, EIF2AK2, DYM, GPD2, H…
Tissue Morphology	4 hours post stimulation	1.25E-03-2.2E-02	FST, TPP2, PIK3CG, F2RL1, CYBB (includes EG:1536), GSK3B, PIK3CD, LSP1, NELF, PRNP, NRG1, PROK2, NFKBIA, ZNF148, RUNX1, ATF2, FANCC, CD274, NUMB, GNA13, DCK, FAS, PAX7, NT5E, IL1R1, FYN, CD8A, JAM3, AGA, IKZF1, RBL1, ADA, CREB1, CES1 (includes EG:1066), MYH9, ID1, IL1B, PSEN1, KRT19, NHLH1, CDK2AP1, ARHGAP1, STMN1, B2M, UHRF1, SPRED1, CD72, GALNS, PTPRC, CASP2, FLT4, PSAP, ADAMTS1, ID2, HES1, SNC…
Gene Expression	4 hours post stimulation	7.94E-06-2.14E-02	FST, BRWD1, PIK3CG, ADIPOR1, NFKBIZ, GSK3B, BTG2, MED13, ELF2, MACF1, DDX17, SP3, TRAPPC2, CRY1, TRADD, NFKBIA, RNF6, HIVEP2, UBP1, RUNX1, MYCN, GNA13, DMAP1, GDF2, ATXN3, THRAP3, PAX7, FAS, NFE2L1, OGT (includes EG:8473), BIRC2, UCHL5, RNF10, GTF3C1, RBL1, WWP1, STAG2, ETS2, DLL1, BCLAF1, CTBP1, MTF1, GRB10, TRIP11, BCOR, PSEN1, IL1B, OSBPL1A, RNPS1, REEP5, PKN2, AATF, TOP2A, CASK, ECT2, HES1, I…
Cancer	4 hours post stimulation	1.21E-04-2.16E-02	NFKBIZ, PIK3CD, BTG2, LSP1, DDX17, PRNP, KIAA0664, NFKBIA, RNF6, SUCLG2, ELAC2, NRBP1, GNA13, DCK, ATXN3, KIAA0746, PAX7, TUBD1, FBN2 (includes EG:2201), FYN, CHKA, A2BP1, DLL1, GRB10, CCDC6, ANAPC2, BNIP3 (includes EG:664), PSEN1, IL1B, CDK2AP1, STMN1, YARS, FBXW11, NUP160, TOP2A, AATF, CASP2, ECT2, GMPS, HES1, TACC1, SNCA, IL8, TCFL5, TERF1, NGLY1, LACTB2, EML1 (includes EG:2009), WRN (includes…
Cell Death	4 hours post stimulation	2.93E-05-2.18E-02	NFKBIZ, PIK3CD, BTG2, LSP1, PRNP, SP3, TNFSF15, NFKBIA, CTNNA1, ADCYAP1R1, GNA13, ATXN3, PAX7, OGT (includes EG:8473), FYN, CD8A, CHKA, CACNB2, DLL1, CCDC6, GALNT2, BNIP3 (includes EG:664), IL1B, PSEN1, CDK2AP1, STMN1, YARS, HERPUD1, CASK, TOP2A, CASP2, AATF, HES1, TACC1, IL8, SNCA, TERF1, WRN (includes EG:7486), RUNX2, NCF2, EP400, MAP3K8, PLK3, GABPA, HDAC1, CDC2L6, PLK2, RASA1, MAD1L1, HDAC3, …
Endocrine System Disorders	4 hours post stimulation	6.26E-03-1.71E-02	BRWD1, ATG16L1, CYBB (includes EG:1536), BTG2, MACF1, ADAMTS3, NFKBIA, ADCYAP1R1, CUGBP2, ELL2, GNA13, ATXN3, FBN2 (includes EG:2201), PARD3B, CCDC101, FYN, C12ORF30, CHKA, PPP1R12A, A2BP1, CACNB2, SDAD1, GRB10, GALNT2, KIAA0090, IL1B, DOCK9, KIAA0774, CASP2, NUP160, ECT2, GLCCI1, HES1, TACC1, SNCA, SLC25A13, IL8, EML1 (includes EG:2009), CCDC50, PACSIN2, C21ORF29, ITCH, NCF2, CCDC60, MAP3K8, MAR…
Cell-To-Cell Signaling and Interaction	4 hours post stimulation	1.61E-03-2.05E-02	SBNO2, PIK3CG, F2RL1, EIF2AK2, ADIPOR1, CYBB (includes EG:1536), NPM1 (includes EG:18148), CD93, PIK3CD, ATRN, LSP1, PRNP, NRG1, PRKACB, TOR1A, ZNF148, TRAF3, FANCC, CD274, GNA13, FAS, CD200R1, OGT (includes EG:8473), IL1R1, FYN, CD8A, JAM3, MMP1 (includes EG:4312), RALGDS, F13A1, ADA, SLC7A2, DLL1, FGD3, CREB1, ALS2, MTF1, ERCC6, ID1, KSR1, PLA2G6, IL1B, PSEN1, CCL4, RAPGEF1, B2M, GCLC, CASP2, P…
Cellular Growth and Proliferation	4 hours post stimulation	8.93E-05-1.98E-02	PNN, CYBB (includes EG:1536), PIK3CD, BTG2, DDX17, PRNP, AGGF1, TNFSF15, CTNNA1, NFKBIA, MARCKSL1, ADCYAP1R1, ELAC2, DCK, LEPRE1, PAX7, FBN2 (includes EG:2201), FYN, CD8A, CHKA, DLL1, GRB10, CCDC6, BNIP3 (includes EG:664), PSEN1, IL1B, CDC42BPB, CDK2AP1, STMN1, FBXW11, CASP2, AATF, TACC1, HES1, SNCA, IL8, TERF1, ARHGAP5, WRN (includes EG:7486), RUNX2, ITCH, PLK3, HDAC1, CDC2L6, HRH3, PLK2, MYOF, …
Hematological System Development and Function	4 hours post stimulation	3.35E-05-2.2E-02	FST, PIK3CG, PIK3CD, BTG2, LSP1, PRNP, SP3, NFKBIA, PROK2, HIVEP2, RUNX1, MYCN, GNA13, GAB3, FAS, FYN, CD8A, WWP1, ADA, ETS2, DLL1, CTBP1, IL1B, PSEN1, YARS, B2M, PTPRC, CASP2, MMRN1, IL8, E4F1, EDNRB, DAPP1, RUNX2, ITCH, NCF2, CD44, SLC11A1, MYLK3, TLR2, IRF2, RARB, SCIN, HRH3, CCND1, RASA1, MAD1L1, TAL1, LAT2, JUN, SYK, SBNO2, PKNOX1, F2RL1, CD93, MCL1, CHD7, TRAF3, FANCC, CD274, GNAI3, LTBP1, …
Cellular Development	4 hours post stimulation	3.35E-05-2.11E-02	FST, PNN, PIK3CG, GSK3B, PIK3CD, BTG2, PRNP, SP3, EIF2B5, NFKBIA, HIVEP2, RUNX1, MYCN, GNA13, GAB3, PAX7, FAS, NFE2L1, DNER, FYN, CD8A, RBL1, WWP1, ADA, DLST, CHKA, ETS2, DLL1, CTBP1, LIMS1, IL1B, PSEN1, CDK2AP1, B2M, SPRED1, PTPRC, PKN2, FLT4, ADORA2B, HES1, IL8, SNCA, EDNRB, ATXN2, WRN (includes EG:7486), RUNX2, CD44, HOXD4, TLR2, IRF2, HDAC1, RARB, SCIN, HRH3, CCND1, PRPF19, RASA1, OSTM1, MAD1…
Dermatological Diseases and Conditions	4 hours post stimulation	1.08E-03-2.05E-02	PIK3CG, NFKBIZ, EIF2AK2, CYBB (includes EG:1536), GSK3B, PIK3CD, MCL1, CRKRS, BTG2, AFG3L2, RABGGTB, TUBG1, EIF2B5, NFKBIA, CLOCK, ZNF148, COASY, ATF2, RBM5, CLK2, TUBD1, IL1R1, FYN, PDE5A, RNF10, MMP1 (includes EG:4312), IFNGR2, ETS2, PHF2, ERCC6, ANAPC2, ID1, PSEN1, IL1B, CCL4, HNRNPH1, PRPF8, RNPS1, B2M, CDK6, FLT4, TOP2A, SLC1A4, IL8, NUP153, RMI1, MCF2, LIN7C, MYST3, EDNRB, ATXN2, BRAF, CD44…
Inflammatory Disease	4 hours post stimulation	1.08E-03-1.71E-02	PIK3CG, ADIPOR1, ATG16L1, CYBB (includes EG:1536), PIK3CD, PRNP, RIMKLB, ADAMTS3, TNFSF15, PCNX, TRADD, NFKBIA, CADPS, CUGBP2, RUNX1, IMPA2, FAS, CD200R1, NFE2L1, SDCCAG8, DNER, TUBD1, ATPBD4, PARD3B, FYN, C12ORF30, NCF4, DENND1B, CSMD1, NAMPT, BAZ2B, A2BP1, CACNB2, ELOVL6, GRB10, GALNT2, ANAPC2, C2CD2L, IL1B, PSEN1, CDC42BPB, B2M, SPRED1, PTPRC, NUP160, SLC24A3, UNQ1887, SNCA, IL8, ANKRD12, EDNR…
Cardiovascular System Development and Function	4 hours post stimulation	2.23E-03-2.06E-02	PKNOX1, PIK3CG, F2RL1, YARS, RAPGEF1, GCH1, ECT2, FLT4, ADORA2B, ADAMTS1, CHD7, BPI, AGGF1, IL8, NRG1, C5AR1, KLF5, PROK2, MARCKSL1, QKI, RUNX1, UBP1, MIB1, ARHGAP24, GNA13, FAS, HDAC1, MAP3K5 (includes EG:4217), ITGB3, MAPK8, CCND1, JAM3, MAP3K3, MMP1 (includes EG:4312), RASA1, ADA, TAL1, JUN, MYH9, COMP, ID1, PSEN1, IL1B
Cell Morphology	4 hours post stimulation	5.44E-03-2.22E-02	ICMT, PIK3CG, F2RL1, GPD2, NPM1 (includes EG:18148), MCL1, PIK3CD, BTG2, NFKBIA, ARHGEF12, MARCKSL1, PES1, PRKACB, TRAF3, RUNX1, MYCN, GNA13, FAS, IMMT, AGA, IKZF1, RBL1, ETS2, GRB10, TRIO, CCDC6, BNIP3 (includes EG:664), KSR1, IL1B, RAPGEF1, B2M, CDK6, HERPUD1, CASP2, AATF, BNIP3L, ID2, TACC1, IL8, MCF2, EVL, MTA1, BRAF, MAP3K8, MYLK3, LIN9, MAPK8, CCND1, ASPH, RASA1, TPR, PIK3CB, PAPOLA, JUN, M…
Inflammatory Response	4 hours post stimulation	1.51E-04-2.03E-02	PARP4, SBNO2, PIK3CG, NFKBIZ, ADIPOR1, F2RL1, EIF2AK2, CYBB (includes EG:1536), CD93, PIK3CD, IL28RA, LSP1, PRNP, BPI, ANKRD1, UACA, NFKBIA, IRAK2, DPP8, TRAF3, FANCC, CD274, RALB, GNA13, GNAI3, IL1R2, FAS, NFE2L1, NT5E, IL1R1, FYN, CD8A, JAM3, NCF4, F13A1, CSMD1, ADA, IFNGR2, SLC7A2, ETS2, DLL1, C19ORF2, XPO1, ZC3HAV1, PLA2G6, KSR1, AKIRIN2, IL1B, ELF1, CCL4, RPS15A, YARS, B2M, CCDC88A, PTPRC, A…
Skeletal and Muscular Disorders	4 hours post stimulation	1.46E-03-1.62E-02	ATG16L1, PIK3CD, GLE1, MACF1, PRNP, CLIP4, AGGF1, TNFSF15, ADAMTS3, NFKBIA, CUGBP2, DCK, LEPRE1, KIF21A, ATXN3, IMPA2, PAX7, CD200R1, OGT (includes EG:8473), TUBD1, PARD3B, FYN, C12ORF30, DENND1B, CYTH1, A2BP1, CACNB2, GRB10, GALNT2, ANAPC2, C2CD2L, IL1B, PSEN1, CDC42BPB, STMN1, NUP160, TOP2A, CASP2, UNQ1887, SNCA, IL8, NGLY1, EML1 (includes EG:2009), MYBPC1, PACSIN2, RUNX2, GRHL3, MAP3K8, NFIA, …
Infection Mechanism	4 hours post stimulation	5.47E-03-1.68E-02	CCL4, NR2C2, EIF2AK2, CDC2L6, RARB, PTPRC, CCND1, PRNP, IL8, STAG2, SFRS5, EIF2C4, NFKBIA, JUN, CTBP1, WRN (includes EG:7486), NOLC1, UBP1, AGFG1 (includes EG:3267), ZC3HAV1, TGFB3, GNA13, IL1B
Molecular Transport	4 hours post stimulation	2.66E-04-2.2E-02	STX7, XPO7, PIK3CG, F2RL1, CYBB (includes EG:1536), GSK3B, NPM1 (includes EG:18148), GCH1, SLC38A2, COG3, RFFL, PRNP, UACA, NRG1, SCP2, NFKBIA, PROK2, CSNK1D, ARHGEF12, PEX1, FANCC, NRBP1, GNAI3, GNA13, HSPA9, MYO5A, FAS, NT5E, IL1R1, FYN, TLK1, ADA, SLC7A2, ABCD3, PEX14, MAL, XPO1, MYH9, IL1B, PLA2G6, PSEN1, PHAX, CCL4, B2M, CD72, PKN2, PTPRC, CASK, NUP160, ADORA2B, RAB3GAP2, ABCC1, SLC1A4, PIK3…
Small Molecule Biochemistry	4 hours post stimulation	3.12E-04-2.2E-02	PIK3CG, F2RL1, CYBB (includes EG:1536), ELOVL2, PIK3CD, SLC38A2, CMPK2, PRNP, NRG1, SCP2, NFKBIA, PI4KA, FANCC, GNAI3, DCK, IL1R2, MYO5A, FAS, NT5E, FAR1, IL1R1, PRKAR2B, SLC27A1, FYN, PLIN, ANKRD26, ADA, SLC7A2, ABCD3, NAPEPLD, OXCT1, CES1 (includes EG:1066), MYH9, PSEN1, IL1B, PLA2G6, CCL4, MCAT, ABCC1, SLC1A4, ACOT7, PIK3R5, IL8, SLC25A13, SNCA, C5AR1, AHCYL1, QKI, NCF2, TLR2, IRF2, RARB, SLC3…
Hematological Disease	4 hours post stimulation	1.21E-04-2.05E-02	PIK3CG, EIF2AK2, GSK3B, PIK3CD, MCL1, TUBG1, TRADD, KLF5, NFKBIA, ARHGEF12, RDX, TRAF3, RUNX1, FANCC, MYCN, CD274, RBM5, DCK, FAS, TUBD1, MFN1, FYN, PDE5A, IKZF1, ADA, CHKA, ETS2, HLF (includes EG:3131), RRM1 (includes EG:6240), IL1B, STMN1, B2M, CDK6, TOP2A, CASP2, PTPRC, FLT4, GMPS, ADORA2B, IL8, CHRNA2, PLSCR1, BRAF, CD44, TLR2, HDAC1, CDC2L6, RARB, SCIN, ITGB3, MAPK8, CCND1, MAD1L1, HDAC3, TA…
Organismal Injury and Abnormalities	4 hours post stimulation	2.48E-03-1.71E-02	TLR2, PIK3CG, F2RL1, GSK3B, NT5E, FLT4, BNIP3L, AGA, MMP1 (includes EG:4312), PRNP, IL8, SNCA, PLSCR1, NFKBIA, CREB1, CD274, KIT, PSEN1
Cellular Movement	4 hours post stimulation	8.59E-05-1.39E-02	FST, PIK3CG, NFKBIZ, F2RL1, LRRC15, PIK3CD, LSP1, PRNP, NRG1, NFKBIA, PROK2, EPHB1, GNA13, GNAI3, FAS, NT5E, IL1R1, JAM3, MMP1 (includes EG:4312), ID1, PLA2G6, IL1B, CCL4, YARS, CCDC88A, ABCC1, ID2, IL8, PIK3R5, C5AR1, EDNRB, MTA1, MYLK, RUNX2, CD44, PODXL, MYLK3, SLC9A3R1, TLR2, CCR9, MAP3K5 (includes EG:4217), ITGB3, HRH3, CCND1, DIAPH1, PIK3CB, JUN, SYK, TGFB3, KIT
Immune Cell Trafficking	4 hours post stimulation	8.59E-05-1.87E-02	PIK3CG, F2RL1, PIK3CD, LSP1, PRNP, NFKBIA, PROK2, TRAF3, GNA13, GNAI3, FAS, NT5E, IL1R1, FYN, JAM3, CD8A, F13A1, RALGDS, ADA, DLL1, KSR1, PLA2G6, IL1B, CCL4, YARS, RAPGEF1, B2M, CCDC88A, PTPRC, ABCC1, IL8, PIK3R5, C5AR1, EDNRB, MYLK, ITCH, CD44, SLC11A1, PODXL, MYLK3, TLR2, CCR9, HPS1, MAP3K5 (includes EG:4217), ITGB3, HRH3, CCND1, DIAPH1, CD83, PIK3CB, NCOR2, LAT2, SYK, KIT
Cell Cycle	4 hours post stimulation	1.73E-04-2.22E-02	PNN, ZFR, GSK3B, BTG2, MADD, PRNP, ZMYM2, TNFSF15, NFKBIA, CCNF, RUNX1, MYCN, ELAC2, GNA13, FAS, GSPT1, INO80, FYN, GOLGA2, RBL1, NAMPT, CHKA, GRB10, BNIP3 (includes EG:664), IL1B, PSEN1, CDK2AP1, STMN1, NEDD4L, PTPRC, AATF, TOP2A, ECT2, CASP2, ADORA2B, KIF14, HES1, IL8, E4F1, TERF1, BRAF, WRN (includes EG:7486), RUNX2, EP400, CD44, MAP3K8, HDAC1, CDC2L6, RARB, SCIN, JARID1B, CCND1, PLK2, PRPF19,…
Lipid Metabolism	4 hours post stimulation	8.75E-04-2.2E-02	PIK3CG, F2RL1, PIK3CD, ELOVL2, MCAT, ABCC1, PRNP, ACOT7, PIK3R5, IL8, SNCA, SCP2, NRG1, C5AR1, QKI, PI4KA, GNAI3, IL1R2, MYO5A, FAS, IRF2, RARB, FAR1, IL1R1, LYPLA2, FYN, SLC27A1, PRKAR2B, GAPVD1, PLIN, ANKRD26, PIK3CB, ABCD3, NAPEPLD, CES1 (includes EG:1066), OXCT1, MYH9, ACSL1, SYK, KIT, PLA2G6, IL1B
Genetic Disorder	4 hours post stimulation	5.01E-05-2.05E-02	NFKBIZ, MACF1, PRNP, CLIP4, UBXN4, NFKBIA, RNF6, MARCKSL1, SUCLG2, ADCYAP1R1, TOM1, GNA13, LEPRE1, KIF21A, KIAA0746, AEN, FBN2 (includes EG:2201), FYN, C12ORF30, FBXO40, CHKA, CYTH1, CACNB2, DLL1, CCDC6, ANAPC2, KIAA0090, PSEN1, GIT2, PRSS7, KIAA0774, DOCK9, NUP160, CASP2, ECT2, GLCCI1, LACTB2, MYBPC1, PACSIN2, WRN (includes EG:7486), RUNX2, ITCH, NCF2, CCDC60, ZNF398, MAP3K8, MARCH5, NFIA, DTNBP…
Immunological Disease	4 hours post stimulation	1.71E-03-2.05E-02	NFKBIZ, CYBB (includes EG:1536), ATG16L1, PIK3CD, BTG2, MACF1, LSP1, PRNP, TNFSF15, ADAMTS3, NFKBIA, CUGBP2, ELL2, GNA13, IMPA2, PARD3B, FYN, CCDC101, C12ORF30, CD8A, DENND1B, A2BP1, CACNB2, DLL1, SDAD1, GRB10, GALNT2, KIAA0090, C2CD2L, PSEN1, IL1B, CDC42BPB, NUP160, TOP2A, CASP2, UNQ1887, IL8, SNCA, SLC25A13, NGLY1, MYBPC1, PACSIN2, NCF2, GRHL3, MARCH5, NFIA, HRH3, MYOF, MAD1L1, VGLL4, CCDC88C, …
Antigen Presentation	4 hours post stimulation	1.51E-04-2.03E-02	PARP4, SBNO2, PIK3CG, EIF2AK2, NFKBIZ, ADIPOR1, F2RL1, CYBB (includes EG:1536), CD93, PIK3CD, IL28RA, LSP1, PRNP, ANKRD1, BPI, UACA, NFKBIA, IRAK2, DPP8, TRAF3, FANCC, CD274, RALB, GNA13, GNAI3, IL1R2, FAS, NFE2L1, NT5E, IL1R1, FYN, JAM3, CD8A, NCF4, CSMD1, IFNGR2, ADA, SLC7A2, C19ORF2, DLL1, XPO1, ZC3HAV1, KSR1, AKIRIN2, IL1B, PLA2G6, RPS15A, ELF1, CCL4, YARS, B2M, CCDC88A, PTPRC, ADORA2B, ABCC1…
Cell-mediated Immune Response	4 hours post stimulation	2.73E-04-2.03E-02	FST, PIK3CG, NFKBIZ, ADIPOR1, CYBB (includes EG:1536), ZFR, GSK3B, PIK3CD, MADD, LSP1, PRNP, SP3, NFKBIA, DPP8, CCNF, HIVEP2, RUNX1, MYCN, GNA13, FAS, NFE2L1, FYN, CD8A, NCF4, GOLGA2, RBL1, CSMD1, WWP1, ADA, DLL1, CTBP1, XPO1, ZC3HAV1, IL1B, CDK2AP1, YARS, B2M, PTPRC, AATF, TOP2A, ECT2, CASP2, ADORA2B, IL8, E4F1, TERF1, EDNRB, ITCH, RUNX2, NCF2, CD44, SLC11A1, TLR2, IRF2, HDAC1, CDC2L6, RARB, HRH…
Humoral Immune Response	4 hours post stimulation	1.66E-03-2.03E-02	PARP4, SBNO2, PIK3CG, EIF2AK2, NFKBIZ, F2RL1, ADIPOR1, CYBB (includes EG:1536), CD93, PIK3CD, IL28RA, LSP1, PRNP, ANKRD1, BPI, UACA, NFKBIA, IRAK2, DPP8, TRAF3, FANCC, CD274, RALB, GNA13, GNAI3, IL1R2, FAS, NFE2L1, NT5E, IL1R1, FYN, CD8A, NCF4, CSMD1, IFNGR2, ADA, SLC7A2, C19ORF2, DLL1, XPO1, ZC3HAV1, PLA2G6, IL1B, AKIRIN2, KSR1, RPS15A, CCL4, ELF1, YARS, B2M, CCDC88A, CASP2, PTPRC, ADORA2B, ABCC…
Reproductive System Disease	4 hours post stimulation	6.61E-04-2.16E-02	FGD6, NFKBIZ, GSK3B, BTG2, MADD, COG3, LSP1, PRNP, KIAA0664, TRADD, NFKBIA, UNC5D, SUCLG2, RUNX1, PI4KA, NRBP1, TNFAIP8, FAS, GSPT1, BIRC2, TUBD1, FBN2 (includes EG:2201), FYN, GOLGA2, CSMD1, ISG20L2, EXOC2, ADA, DLST, A2BP1, ETS2, BCLAF1, XPO1, ANAPC2, FAM76B, RRM1 (includes EG:6240), LIMS1, BNIP3 (includes EG:664), IL1B, STMN1, B2M, NEDD4L, FBXW11, NUP160, PKN2, FLT4, CASP2, TOP2A, ECT2, SLC24A…
Cardiovascular Disease	4 hours post stimulation	3.65E-03-2.18E-02	CCL4, TLR2, NHLH1, FAS, CYBB (includes EG:1536), ITGB3, MAP3K5 (includes EG:4217), IL1R1, MAPK8, PDE5A, IL8, MCF2, TNFSF15, KLF5, CTNNA1, EDNRB, MYH9, ACSL1, DUSP4, AKAP10, IL1B, KIT
Renal and Urological Disease	4 hours post stimulation	1.04E-03-1.67E-02	CYBB (includes EG:1536), DIRC2, BTG2, AFG3L2, DAK, TUBG1, EIF2B5, NFKBIA, CLOCK, ZNF148, COASY, RBM5, FAS, TUBD1, FYN, RNF10, ETS2, PHF2, ANAPC2, HNRNPH1, PRPF8, RNPS1, CDK6, PTPRC, FLT4, TOP2A, LIN7C, RMI1, NUP153, CHRNA2, MYST3, EDNRB, ATXN2, BRAF, CD44, HDAC1, CDC2L6, RARB, CDH22, TMEM63A, CCND1, TTC3, KPNB1, RPL10A (includes EG:4736), MYOF, R3HDM1, HDAC3, EXOSC10, DOCK10, AEBP2, KIT
Hematopoiesis	4 hours post stimulation	3.35E-05-1.88E-02	FST, PIK3CG, PKNOX1, MCL1, PIK3CD, PRNP, CHD7, SP3, NFKBIA, HIVEP2, RUNX1, MYCN, FANCC, GAB3, FAS, LTBP1, NFE2L1, IL1R1, FYN, CD8A, IKZF1, WWP1, RALGDS, ADA, IFNGR2, ETS2, DLL1, CTBP1, CREB1, ID1, DCLRE1C, IL1B, CCL4, B2M, CDK6, PTPRC, BNIP3L, ID2, IL8, BST1, ABI1, PLSCR1, MYST3, RUNX2, CD44, IRF2, CCR9, YY1, RARB, SCIN, ITGB3, HRH3, MAPK8, CCND1, CD83, RASA1, MAD1L1, TAL1, LAT2, JUN, SYK, NLK, K…
DNA Replication, Recombination, and Repair	4 hours post stimulation	7.37E-04-1.06E-02	CDK2AP1, BAZ1A, BTG2, TOP2A, SNCA, CSNK1D, WRN (includes EG:7486), ATF2, FANCC, DMAP1, ERCC4, ATXN3, HDAC1, YY1, NT5E, TTF1, INO80, IKZF1, RBL1, CDC5L, PRPF19, C10ORF2, ADA, POU2F1, HDAC3, JUN, REV3L, ERCC6, XRCC3 (includes EG:7517), DCLRE1C, UBE2A, BNIP3 (includes EG:664), KIT, EHMT1, IL1B
Protein Synthesis	4 hours post stimulation	1.06E-02-2.08E-02	EIF2B5, MTIF2, EIF4A2, EIF2AK2, DUS2L, GSK3B, PIK3CD, REV3L, EIF5B, EIF3A
Neurological Disease	4 hours post stimulation	1.04E-03-1.71E-02	CYBB (includes EG:1536), PIK3CD, GLE1, MACF1, PRNP, SP3, CLIP4, ADAMTS3, NFKBIA, CTNNA1, RNF6, SUCLG2, MARCKSL1, ADCYAP1R1, PEX1, CUGBP2, ADRBK2, TOM1, DCK, FNDC3A, ATXN3, IMPA2, PAX7, AEN, OGT (includes EG:8473), TUBD1, PARD3B, FYN, CYTH1, A2BP1, CACNB2, SDAD1, DLL1, MAP1D, FLJ41603, GRB10, TMEM209, CCDC6, GALNT2, PSEN1, IL1B, CDC42BPB, KIAA0774, YARS, STMN1, DHX8, HERPUD1, TOP2A, GLCCI1, CASP2,…
Skeletal and Muscular System Development and Function	4 hours post stimulation	5.44E-03-1.81E-02	NRG1, PIK3CG, MARCKSL1, ITGB3, CTBP1, RUNX2, RUNX1, RALGDS, PSEN1, IL8, KIT, IL1B
Nervous System Development and Function	4 hours post stimulation	7.91E-05-2.13E-02	USP18, F2RL1, CYBB (includes EG:1536), GSK3B, ADFP, PRNP, AFG3L2, CRY1, NRG1, EIF2B5, PROK2, NFKBIA, SERPINE2, CCNF, ADCYAP1R1, CLOCK, PRKACB, ADRBK2, GNAI3, MYO5A, IL1R1, FYN, PRKAR2B, GUSB, AGA, RBL1, NFIB, ALS2, CREB1, MAL, ERCC6, IL1B, KSR1, PSEN1, NHLH1, PTPN5, B2M, PTPRC, PER2, HES1, PTPRD, SNCA, DYRK1A, QKI, TLR2, CRY2, AP3M2, PLK2, HOMER1, CYP26A1, GLI2, DPYD, PSME3, TGFB3
Hypersensitivity Response	4 hours post stimulation	2.19E-02-2.19E-02	PIK3CG, CD200R1, LAT2, PIK3CD, FYN, ADORA2B, SYK
Tissue Development	4 hours post stimulation	1.03E-02-1.71E-02	PIK3CG, YARS, PIK3CD, ADAMTS1, HES1, BPI, IL8, NRG1, CCNF, BRAF, CD44, IRF2, ITGB3, EXT1, FYN, JAM3, MAP3K3, SFRS5, GLI2, HAS2, ERCC6, RNF2, IL1B, PLA2G6, KIT
Lymphoid Tissue Structure and Development	4 hours post stimulation	4.49E-04-7.45E-03	FST, PIK3CG, PKNOX1, F2RL1, GCH1, PIK3CD, MCL1, PRNP, AGGF1, BPI, AFG3L2, CHD7, SP3, NRG1, KLF5, EIF2B5, PROK2, NFKBIA, HIVEP2, RUNX1, UBP1, MYCN, FANCC, GNA13, MYO5A, FAS, LTBP1, IL1R1, FYN, CD8A, JAM3, AGA, IKZF1, MAP3K3, RALGDS, WWP1, MMP1 (includes EG:4312), IFNGR2, ADA, DLL1, CREB1, CTBP1, MAL, MYH9, DCLRE1C, ID1, IL1B, CCL4, YARS, B2M, CDK6, PTPRC, FLT4, ECT2, ADORA2B, ADAMTS1, ID2, IL8, PL…
Connective Tissue Development and Function	4 hours post stimulation	1.06E-02-1.06E-02	IL1R1, IL1B
Carbohydrate Metabolism	4 hours post stimulation	1.82E-03-2.08E-02	PIK3CG, PYGB, PIK3CD, GALNS, PTPRC, ABCC1, PIK3R5, IL8, NRG1, EDNRB, GAA, CD44, ADRBK2, SLC9A3R1, FAS, LYPLA2, GUSB, GAPVD1, PLIN, AGA, OSTM1, PIK3CB, HAS2, CTBS, MYH9, SYK, IL1B, KIT
Infectious Disease	4 hours post stimulation	1.94E-04-1.71E-02	FGD6, CYBB (includes EG:1536), BTG2, COG3, PRNP, AFG3L2, EIF2B5, NFKBIA, SUCLG2, CUGBP2, PI4KA, NRBP1, IMPA2, FAS, TUBD1, RNF10, CSMD1, ISG20L2, DLST, A2BP1, ETS2, CACNB2, BCLAF1, XPO1, FAM76B, ANAPC2, RRM1 (includes EG:6240), IL1B, RNPS1, NEDD4L, FBXW11, PKN2, PTPRC, NUP160, TOP2A, LARS, SUV420H1, HES1, IL8, LIN7C, TCFL5, TMTC1, NGLY1, ATXN2, GABRG2, CD44, SLC11A1, TLR2, HDAC1, RARB, KPNB1, TTC3…
Tumor Morphology	4 hours post stimulation	1.25E-02-1.71E-02	FAS, ITGB3, MAPK8, FLT4, PTPRC, CCND1, ID2, RBL1, MMP1 (includes EG:4312), NRG1, NFKBIA, JUN, MTA1, RUNX2, MYCN, ID1, KSR1, PSEN1
Drug Metabolism	4 hours post stimulation	5.44E-03-1.36E-02	NRG1, IRF2, IL1R1, CMPK2, DCK, IL1B
Gastrointestinal Disease	4 hours post stimulation	3.76E-03-1.88E-02	FST, PIK3CG, EIF2AK2, GSK3B, CUGBP1, CRKRS, GCH1, AKAP1, DDX17, PRNP, C15ORF23, NRG1, TUBG1, CSDE1, KLF5, RNF6, PRKACB, SPIRE2, ZC3H13, CD274, FBXL2, KIAA0746, TUBD1, IFT20, FBN2 (includes EG:2201), FYN, PDE5A, RBL1, CSMD1, TLK1, PDGFRL, EMP1, CREB1, TTK, NLE1, RRM1 (includes EG:6240), IL1B, HNRNPH1, KRT19, SRPK1, CDK6, PTPRC, FLT4, TOP2A, AATF, GMPS, ADORA2B, ADAMTS1, ID2, SUV420H1, ACOT7, IL8, …
Free Radical Scavenging	4 hours post stimulation	2.66E-04-6.92E-03	FAS, PIK3CG, F2RL1, CYBB (includes EG:1536), ITGB3, MAP3K5 (includes EG:4217), GCH1, NCF2, FANCC, ABCC1, IL1B, IL8
Amino Acid Metabolism	4 hours post stimulation	9.23E-03-1.67E-02	SLC7A2, SLC7A3, SLC36A1, SLC38A2, SLC1A4, SLC25A13, PSEN1
Behavior	4 hours post stimulation	6.79E-03-6.79E-03	CRY1, PROK2, CRY2, CREB1, DPYD, CLOCK, PER2, PRNP
Cellular Assembly and Organization	4 hours post stimulation	1.58E-03-1.68E-02	OSBPL1A, STX7, BAZ1A, STMN1, F2RL1, COG3, SNCA, IL8, TUBG1, EVL, AP3B2, ATF2, MYLK3, GOLGA5, HDAC1, SPIRE1, TTF1, INO80, FYN, IKZF1, POU2F1, JUN, TTK, MYH9, ERCC6, BNIP3 (includes EG:664), IL1B
Cellular Compromise	4 hours post stimulation	3.92E-04-2.19E-02	PIK3CG, FGD6, F2RL1, EIF2AK2, UBQLN4, CYBB (includes EG:1536), GPD2, CD93, PIK3CD, BTG2, COG3, STT3A, PRNP, AFG3L2, EIF2B5, ARHGEF12, SUCLG2, CLOCK, GRTP1, ZNF148, PI4KA, COASY, HEATR1, NRBP1, RALB, RBM5, FAS, CD200R1, MED27, FYN, ZDHHC20, RNF10, PANK3, ISG20L2, DLST, PHF2, ETS2, BCLAF1, XPO1, FAM76B, ANAPC2, CCL4, HNRNPH1, PRPF8, RAPGEF1, RNPS1, FBXW11, MED26, PKN2, NUP160, ADORA2B, LARS, SUV420…
Developmental Disorder	4 hours post stimulation	1.06E-02-1.06E-02	FST, GLI2, GSK3B, CCND1
Hepatic System Disease	4 hours post stimulation	3.76E-03-1.35E-02	EIF2AK2, HDAC1, NFE2L1, CDC2L6, CDK6, CUGBP1, TUBD1, FLT4, TOP2A, FYN, ADORA2B, IL8, SCP2, CHRNA2, PDGFRL, TUBG1, JUN, CREB1, CES1 (includes EG:1066), DPYD, BRAF, CA2, KIT
Organismal Development	4 hours post stimulation	3.93E-04-2.04E-02	FST, PIK3CG, ZFR, PRNP, SP3, AGGF1, CTNNA1, NFKBIA, RUNX1, GNA13, ZMYM4, FAS, PAX7, LUC7L, FBN2 (includes EG:2201), RBL1, ADA, DLL1, CTBP1, GRB10, PSEN1, IL1B, YARS, SPRED1, UBR3, FLT4, TOP2A, AATF, HES1, IL8, E4F1, WRN (includes EG:7486), RUNX2, GABPA, RARB, CCND1, PLK2, MED21, RASA1, INTS1, JUN, CDC2L2, DDX41, COMP, UBE2A, ICMT, PKNOX1, F2RL1, GPD2, MCL1, FOXK1, TPST2, CHD7, BPI, NRG1, KLF5, PE…
Reproductive System Development and Function	4 hours post stimulation	1.06E-02-1.06E-02	CCL4, EPHB1
Respiratory System Development and Function	4 hours post stimulation	1.71E-02-1.71E-02	NFKBIA, TGFB3
Cell Signaling	4 hours post stimulation	2.45E-03-1.06E-02	CCL4, PIK3CG, F2RL1, B2M, CD72, PKN2, PTPRC, MADD, ADORA2B, PRNP, IL8, C5AR1, PLSCR1, PROK2, ARHGEF12, AHCYL1, CD44, IBTK (includes EG:25998), GNA13, GNAI3, TLR2, FAS, MYO5A, MAP3K5 (includes EG:4217), FYN, DIAPH1, HOMER1, PIK3CB, LAT2, SYK, TGFB3, IL1B, PSEN1, PIK3AP1, KIT
Vitamin and Mineral Metabolism	4 hours post stimulation	2.45E-03-1.06E-02	CCL4, PIK3CG, F2RL1, B2M, CD72, PKN2, PTPRC, ADORA2B, PRNP, IL8, C5AR1, PLSCR1, PROK2, ARHGEF12, AHCYL1, CD44, IBTK (includes EG:25998), GNA13, GNAI3, TLR2, FAS, MYO5A, FYN, DIAPH1, HOMER1, LAT2, SYK, IL1B, PSEN1, PIK3AP1, KIT
Post-Translational Modification	4 hours post stimulation	3.36E-03-1.71E-02	PARP4, TPP2, ICMT, EIF2AK2, CYBB (includes EG:1536), CRKRS, ADFP, STT3A, RFFL, TPST2, NRG1, NDUFS4, IRAK2, TOR1A, DUSP4, FBXL2, SGTB, EYA3, FAS, ZDHHC17, GSPT1, OGT (includes EG:8473), CLK2, DNER, PTPN4, FYN, CD8A, AGA, CUL1, MAP3K3, MMP1 (includes EG:4312), WWP1, USP7, FKBP6, GALNT2, PSEN1, IL1B, CCL4, ELF1, PTPN5, CD72, CDK6, CCDC88A, HERPUD1, PTPRC, PSAP, SUV420H1, PTPRD, IL8, SNCA, MYST3, EDN…
Cellular Function and Maintenance	4 hours post stimulation	1.03E-03-1.76E-02	STX7, PIK3CG, EIF2AK2, F2RL1, GSK3B, CD93, PIK3CD, MADD, NRG1, NFKBIA, CADPS, TOR1A, FANCC, MYCN, GNAI3, ATXN3, FAS, MYO5A, LTBP1, PRKAR2B, RBL1, ADA, USP7, ID1, CDK2AP1, HERPUD1, CASP2, PTPRC, ABCC1, ID2, IL8, E4F1, TLR2, HDAC1, IRF2, CCR9, RARB, HRH3, SCGN, UBE4B, CCND1, MAD1L1, JUN, HAS2, ARFGEF1, WFS1, SYK, ARFGEF2, TGFB3, KIT
Endocrine System Development and Function	4 hours post stimulation	1.71E-02-2.05E-02	GRB10, SLC27A1, TGFB3, IL1B, PLA2G6
Organ Development	4 hours post stimulation	6.55E-03-7.7E-03	CYP26A1, CCNF, GLI2, RBL1, NFIB, HES1, PSEN1
Embryonic Development	4 hours post stimulation	3.6E-03-2.09E-02	FST, TPP2, PNN, CYBB (includes EG:1536), GSK3B, MCL1, BTG2, BPI, AFG3L2, NRG1, EIF2B5, NFKBIA, CCNF, CLOCK, ZNF148, COASY, RBM5, FAS, BIRC2, RNF10, MAP3K3, NAMPT, CHKA, DLST, ETS2, PHF2, EMP1, MTF1, ERCC6, ANAPC2, BNIP3 (includes EG:664), HNRNPH1, PRPF8, CDK2AP1, YARS, RNPS1, AATF, TOP2A, PKN2, CASP2, BNIP3L, ADAMTS1, HES1, LIN7C, SNCA, RMI1, NUP153, MYST3, ATXN2, DYRK1A, BRAF, RUNX2, CD44, TLR2,…
Hair and Skin Development and Function	4 hours post stimulation	7.55E-04-7.55E-04	NFKBIA, GLI2, ID2
Renal and Urological System Development and Function	4 hours post stimulation	1.94E-02-1.94E-02	DLST, CHKA, TPP2, CDK2AP1, PNN, F2RL1, HAS2, GAK
Hepatic System Development and Function	4 hours post stimulation	1.03E-02-1.03E-02	FAS, JUN, CCND1
Protein Trafficking	4 hours post stimulation	2.23E-03-1.06E-02	STX7, XPO7, GSK3B, CASK, RAB3GAP2, COG3, RFFL, XPO6, UACA, CSNK1D, PEX1, AP3B2, NRBP1, HSPA9, CRY2, KPNB1, TPR, TLK1, PEX14, XPO5, MAL, XPO1, MYH9, NOLC1, RAB2A, PSEN1
Antimicrobial Response	4 hours post stimulation	1.66E-03-1.66E-03	CCL4, RPS15A, EIF2AK2, C19ORF2, IL28RA, XPO1, ZC3HAV1, IFNGR2
RNA Post-Transcriptional Modification	4 hours post stimulation	4.2E-03-1.6E-02	HNRNPH1, PRPF8, SRPK1, PNN, SF3B3, RNPS1, DHX8, NPM1 (includes EG:18148), ZRANB2, CUGBP1, XRN1, DDX17, AGGF1, PTBP2, SPOP, CUGBP2, GEMIN8, SF3A3, RBM5, DDX20, ATXN3, EIF4A2, NONO, CDC5L, SFRS5, EFTUD2, YTHDC1, ERCC6, CDC2L2
Nucleic Acid Metabolism	4 hours post stimulation	5.44E-03-1.85E-02	PRPSAP1, CYBB (includes EG:1536), NT5E, SLC28A2, SLC23A2, CMPK2, NCF2, PRNP, DCK, SLC29A1, MTAP (includes EG:4507), ADA
Organ Morphology	4 hours post stimulation	1.03E-02-1.03E-02	FAS, JUN, CCND1
Organismal Survival	4 hours post stimulation	5.61E-03-1.81E-02	USP18, ICMT, PIK3CG, PKNOX1, CYBB (includes EG:1536), ZFR, NPM1 (includes EG:18148), GSK3B, MCL1, GCH1, CUGBP1, MACF1, MADD, NFKBIA, CCNF, MARCKSL1, PCSK5, MYCN, CD274, NUMB, GNA13, FAS, IL1R1, FBN2 (includes EG:2201), MFN1, FYN, CD8A, AGA, MAP3K3, RBL1, F13A1, ADA, CHKA, ETS2, CACNB2, CREB1, MAL, FBXW8, LIMS1, IL1B, PSEN1, NHLH1, KRT19, RAPGEF1, B2M, SPRED1, CDK6, VCL, FLT4, BNIP3L, SNCA, C5AR1,…
Digestive System Development and Function	4 hours post stimulation	1.03E-02-1.03E-02	FAS, JUN, CCND1
Connective Tissue Disorders	8 hours post stimulation	5.31E-07-3.01E-03	CCL4, NFKBIA, FAS, CD72, MMP27, CD83, MMP1 (includes EG:4312), PRNP, MYOF, IL8, IL1B
Tissue Morphology	8 hours post stimulation	4.8E-08-3.01E-03	NFKBIA, FAS, PROK2, LIPG, CD72, ADORA2B, CD83, PRNP, MMP1 (includes EG:4312), MYOF, IL8, IL1B
Gene Expression	8 hours post stimulation	2.23E-06-3.01E-03	FAS, NFKBIA, PRNP, IL8, IL1B
Cancer	8 hours post stimulation	3.44E-05-3.01E-03	CCL4, CHKA, FAS, NFKBIA, BTG2, PRNP, IL8, IL1B
Cell Death	8 hours post stimulation	5.76E-06-3.01E-03	CHKA, CCL4, PROK2, NFKBIA, FAS, BTG2, ADORA2B, PRNP, MMP1 (includes EG:4312), IL8, IL1B
Endocrine System Disorders	8 hours post stimulation	3.44E-05-3.01E-03	NFKBIA, FAS, BTG2, ADORA2B, IL8, IL1B
Cell-To-Cell Signaling and Interaction	8 hours post stimulation	5.29E-07-3.01E-03	CCL4, FAS, MARCKSL1, LIPG, CD83, PRNP, MMP1 (includes EG:4312), IL1B, IL8
Cellular Growth and Proliferation	8 hours post stimulation	1.48E-05-3.01E-03	CCL4, FAS, LIPG, CD72, BTG2, ADORA2B, CD83, PRNP, MYOF, IL8, CHKA, UPP1, NFKBIA, PROK2, MARCKSL1, IL1B
Hematological System Development and Function	8 hours post stimulation	3.23E-08-3.01E-03	CCL4, FAS, LIPG, CD72, BTG2, ADORA2B, CD83, PRNP, MMP1 (includes EG:4312), IL8, NFKBIA, PROK2, IL1B
Cellular Development	8 hours post stimulation	8.44E-06-3.01E-03	CCL4, CHKA, FAS, NFKBIA, CD72, BTG2, ADORA2B, CD83, MMP1 (includes EG:4312), PRNP, IL8, IL1B
Dermatological Diseases and Conditions	8 hours post stimulation	1.63E-05-3.01E-03	CCL4, FAS, NFKBIA, CD72, MMP1 (includes EG:4312), IL8, IL1B
Inflammatory Disease	8 hours post stimulation	5.31E-07-2.5E-03	CCL4, NFKBIA, FAS, CD83, PRNP, IL8, IL1B
Cardiovascular System Development and Function	8 hours post stimulation	7.33E-06-3.01E-03	CCL4, PROK2, FAS, MARCKSL1, GCH1, ADORA2B, MMP1 (includes EG:4312), IL8, IL1B
Cell Morphology	8 hours post stimulation	2.22E-05-3.01E-03	NFKBIA, FAS, MARCKSL1, BTG2, IL8, IL1B
Inflammatory Response	8 hours post stimulation	3.23E-08-3.01E-03	CCL4, PROK2, NFKBIA, FAS, LIPG, ADORA2B, CD83, PRNP, IL8, PIK3R5, IL1B
Skeletal and Muscular Disorders	8 hours post stimulation	5.31E-07-2.72E-03	CCL4, NFKBIA, FAS, GCH1, CD83, PRNP, IL8, IL1B
Infection Mechanism	8 hours post stimulation	1.01E-06-1.51E-03	CCL4, NFKBIA, PRNP, IL8, IL1B
Molecular Transport	8 hours post stimulation	2.63E-06-3.01E-03	CCL4, FAS, LIPG, CD72, GCH1, ADORA2B, PRNP, MMP1 (includes EG:4312), PIK3R5, IL8, CHKA, NFKBIA, UPP1, PROK2, MARCKSL1, IL1B
Small Molecule Biochemistry	8 hours post stimulation	1.27E-05-3.01E-03	CCL4, FAS, LIPG, GCH1, ADORA2B, PRNP, IL8, PIK3R5, CHKA, CH25H, UPP1, NFKBIA, IL1B
Hematological Disease	8 hours post stimulation	2.22E-05-3.01E-03	CCL4, FAS, NFKBIA, ADORA2B, IL8, IL1B
Organismal Injury and Abnormalities	8 hours post stimulation	4.65E-05-3.01E-03	FAS, UPP1, NFKBIA, MMP1 (includes EG:4312), PRNP, IL8, IL1B
Cellular Movement	8 hours post stimulation	3.23E-08-3.01E-03	CCL4, NFKBIA, FAS, PROK2, PRNP, MMP1 (includes EG:4312), IL8, IL1B, PIK3R5
Immune Cell Trafficking	8 hours post stimulation	3.23E-08-3.01E-03	CCL4, NFKBIA, FAS, PROK2, LIPG, CD83, PRNP, IL8, IL1B, PIK3R5
Cell Cycle	8 hours post stimulation	1.07E-03-3.01E-03	CHKA, NFKBIA, FAS, BTG2, ADORA2B, PRNP, IL1B, IL8
Metabolic Disease	8 hours post stimulation	4.45E-04-4.45E-04	NFKBIA, FAS, ADORA2B
Lipid Metabolism	8 hours post stimulation	4.69E-05-3.01E-03	CHKA, CCL4, NFKBIA, FAS, LIPG, ADORA2B, PRNP, PIK3R5, IL8, IL1B
Genetic Disorder	8 hours post stimulation	5.31E-07-3.01E-03	CCL4, NFKBIA, CD83, MMP1 (includes EG:4312), PRNP, IL1B
Immunological Disease	8 hours post stimulation	5.31E-07-3.01E-03	CCL4, NFKBIA, FAS, CD83, PRNP, IL1B, IL8
Antigen Presentation	8 hours post stimulation	1.49E-05-3.01E-03	CCL4, NFKBIA, FAS, LIPG, ADORA2B, CD83, PRNP, IL8, IL1B
Cell-mediated Immune Response	8 hours post stimulation	2.3E-06-3.01E-03	CCL4, PROK2, NFKBIA, FAS, ADORA2B, CD83, PRNP, IL1B, IL8
Humoral Immune Response	8 hours post stimulation	1.49E-05-1.51E-03	CCL4, NFKBIA, FAS, CD72, ADORA2B, CD83, PRNP, IL8, IL1B
Reproductive System Disease	8 hours post stimulation	6.2E-05-3.01E-03	CCL4, FAS, NFKBIA, MMP1 (includes EG:4312), IL1B, IL8
Cardiovascular Disease	8 hours post stimulation	2.98E-04-3.01E-03	CCL4, FAS, NFKBIA, MARCKSL1, LIPG, ADORA2B, IL8, IL1B
Renal and Urological Disease	8 hours post stimulation	5.44E-04-2.02E-03	CCL4, NFKBIA, FAS, IL8, IL1B
Hematopoiesis	8 hours post stimulation	8.94E-05-3.01E-03	CCL4, NFKBIA, PROK2, FAS, CD83, PRNP, IL8, IL1B
DNA Replication, Recombination, and Repair	8 hours post stimulation	3.35E-04-3.01E-03	UPP1, FAS, PRNP, IL1B
Neurological Disease	8 hours post stimulation	5.76E-06-3.01E-03	CCL4, UPP1, NFKBIA, FAS, MARCKSL1, GCH1, PRNP, MMP1 (includes EG:4312), IL8, IL1B
Skeletal and Muscular System Development and Function	8 hours post stimulation	2.22E-05-3.01E-03	NFKBIA, PROK2, MARCKSL1, MMP1 (includes EG:4312), MYOF, IL1B
Nervous System Development and Function	8 hours post stimulation	3.35E-04-3.01E-03	PROK2, NFKBIA, KCNAB1, PRNP, IL1B
Hypersensitivity Response	8 hours post stimulation	1.03E-05-3.01E-03	CCL4, IL8, IL1B
Tissue Development	8 hours post stimulation	2.36E-04-3.01E-03	CCL4, FAS, NFKBIA, IL1B, IL8
Lymphoid Tissue Structure and Development	8 hours post stimulation	7.33E-06-8.46E-04	CCL4, NFKBIA, PROK2, FAS, GCH1, ADORA2B, CD83, PRNP, MMP1 (includes EG:4312), IL8, IL1B
Connective Tissue Development and Function	8 hours post stimulation	1.51E-03-1.51E-03	IL1B
Carbohydrate Metabolism	8 hours post stimulation	4.69E-05-3.01E-03	CCL4, FAS, NFKBIA, LIPG, ADORA2B, PRNP, PIK3R5, IL8, IL1B
Infectious Disease	8 hours post stimulation	2.45E-04-2.5E-03	NFKBIA, FAS, PRNP, IL8, IL1B
Tumor Morphology	8 hours post stimulation	1.07E-03-3.01E-03	NFKBIA, FAS, IL8, IL1B
Drug Metabolism	8 hours post stimulation	1.32E-04-3.01E-03	GCH1, PRNP, IL8, IL1B
Gastrointestinal Disease	8 hours post stimulation	3.01E-03-3.01E-03	FAS
Free Radical Scavenging	8 hours post stimulation	1.22E-05-1.51E-03	FAS, GCH1, PRNP, IL8, IL1B
Amino Acid Metabolism	8 hours post stimulation	1.51E-03-3.01E-03	GCH1, IL1B
Behavior	8 hours post stimulation	7.5E-04-2.81E-03	PROK2, NFKBIA, KCNAB1, GCH1, PRNP, IL1B
Cellular Assembly and Organization	8 hours post stimulation	8.21E-04-3.01E-03	FAS, MARCKSL1, BTG2, PRNP, IL1B
Cellular Compromise	8 hours post stimulation	1.21E-04-3.01E-03	CCL4, FAS, ADORA2B, PRNP, IL1B, IL8
Developmental Disorder	8 hours post stimulation	1.51E-03-1.51E-03	NFKBIA, MARCKSL1
Energy Production	8 hours post stimulation	1.51E-03-1.51E-03	IL1B
Hepatic System Disease	8 hours post stimulation	3.01E-03-3.01E-03	FAS
Organismal Development	8 hours post stimulation	1.51E-03-1.51E-03	IL1B
Organismal Functions	8 hours post stimulation	9.48E-05-1.51E-03	NFKBIA, GCH1, PRNP, IL1B
Reproductive System Development and Function	8 hours post stimulation	1.51E-03-1.51E-03	IL1B
Respiratory Disease	8 hours post stimulation	9.45E-04-3.01E-03	FAS, ADORA2B, IL8, IL1B
Respiratory System Development and Function	8 hours post stimulation	1.51E-03-1.51E-03	NFKBIA, IL1B
Cell Signaling	8 hours post stimulation	2.63E-06-1.44E-03	CCL4, PROK2, FAS, MARCKSL1, GCH1, CD72, ADORA2B, PRNP, MMP1 (includes EG:4312), IL8, IL1B
Vitamin and Mineral Metabolism	8 hours post stimulation	2.63E-06-1.44E-03	CCL4, PROK2, FAS, MARCKSL1, CD72, ADORA2B, PRNP, MMP1 (includes EG:4312), IL8, IL1B
Post-Translational Modification	8 hours post stimulation	2.03E-05-8E-05	CCL4, FAS, CD72, MMP1 (includes EG:4312), IL8, IL1B
Cellular Function and Maintenance	8 hours post stimulation	8.21E-04-3.01E-03	CCL4, FAS, PRNP
Endocrine System Development and Function	8 hours post stimulation	3.01E-03-3.01E-03	IL1B
Nutritional Disease	8 hours post stimulation	3.01E-03-3.01E-03	IL1B
Psychological Disorders	8 hours post stimulation	3.01E-03-3.01E-03	IL1B
Renal and Urological System Development and Function	8 hours post stimulation	2.71E-03-2.71E-03	LIPG, PRNP
RNA Post-Transcriptional Modification	8 hours post stimulation	1.51E-03-1.51E-03	PRNP
Nucleic Acid Metabolism	8 hours post stimulation	2.5E-03-3.01E-03	UPP1, PRNP
Organismal Survival	8 hours post stimulation	6.03E-04-6.03E-04	NFKBIA, FAS, MARCKSL1, PRNP, IL1B
Digestive System Development and Function	8 hours post stimulation	1.51E-03-2.81E-03	GCH1, PRNP, IL1B
© 2000-2009 Ingenuity Systems, Inc. All rights reserved.
	KEY
	1 hour post-stimulation	common functional groups
	2 hours post-stimulation	common functional groups
	4 hours post-stimulation	common functional groups
	8 hours post-stimulation	common functional groups
