# Supplementary material for: Unique genome-wide transcriptome profiles of chicken macrophages exposed to Salmonella-derived endotoxin
Source: BMC Genomics. 2010 Oct 8;11:545. doi: 10.1186/1471-2164-11-545 (PMC3091694; doi:10.1186/1471-2164-11-545)
Supplement: Additional file 2 — All genes list; fold changes (stimulated vs non-stimulated) and q values by time for DE genes. [file 1471-2164-11-545-S2.XLS]

## Sheet: differentially expressed genes
probset ID	Gene name	Accesion number	fold change (log2(t/c)) @1	q1 values	probset ID	Gene name	Accesion number	fold change (log2(t/c)) @2	q2 values	probset ID	Gene name	Accesion number	fold change (log2(t/c)) @4	q4 values	probset ID	Gene name	Accesion number	fold change (log2(t/c)) @8	q8 values
Gga.1473.1.S1_at	JUN	NM_001031289	0.748507	0.0302806	Gga.3738.1.S1_at	BLNK	NM_204908	-0.517367	0.0117204	Gga.9421.1.S1_at	ANKRD13C /// LOC768544	XM_001231530 /// XM_430177	-0.749202	0.0130039	Gga.15061.1.S1_at	MRGPRH	XM_423677	1.47939	4.75e-05
GgaAffx.9983.1.S1_at	TNIP2	NM_001031166	0.817184	0.0302806	Gga.7751.1.S1_at	---	---	-0.499993	0.026573	Gga.2513.1.S1_at	FTCD	NM_204903	-0.720862	0.0218207	Gga.1025.1.S1_at	TNFAIP3	XR_026935	0.904341	7.32e-05
Gga.12655.2.S1_at	TRAF3	XM_421378	0.877726	0.0302806	GgaAffx.12579.1.S1_at	DUSP10	NM_001031044	0.430968	0.0301458	Gga.98.2.S1_a_at	TLR2	NM_204278	-0.720593	0.00975585	GgaAffx.1.1.S1_s_at	NFKBIA	NM_001001472	1.13793	7.32e-05
Gga.19.1.S1_at	IL1B	NM_204524	1.09909	0.00094526	Gga.4954.3.S1_at	LOC396235	NM_205298 /// XM_001231220	0.485556	0.0197004	Gga.811.1.S1_at	GDF2	NM_205432	-0.715559	0.006537	Gga.19.1.S1_at	IL1B	NM_204524	1.37068	7.32e-05
GgaAffx.21171.1.S1_s_at	BTG2	XM_418053	1.14256	0.000532252	Gga.9904.1.S1_at	---	---	0.491664	0.0212455	Gga.1939.1.S1_at	EMP1	XM_416203	-0.689818	0.0241128	Gga.1020.1.S1_at	CCL17	XM_414018	1.37248	9e-05
Gga.15061.1.S1_at	MRGPRH	XM_423677	1.19313	0.000300857	Gga.1442.1.S1_at	---	---	0.540165	0.0285098	Gga.15178.1.S1_at	---	---	-0.678293	0.00996488	GgaAffx.1804.1.S1_at	---	---	1.21607	9.96e-05
GgaAffx.1.1.S1_s_at	NFKBIA	NM_001001472	1.23183	4.93e-05	Gga.10528.1.S1_a_at	PROK2	XM_001234924	0.547956	0.0471147	GgaAffx.1467.1.S1_at	---	---	-0.677976	0.0214317	Gga.9139.1.S1_at	---	---	1.01875	0.000264997
Gga.10928.1.S1_at	CH25H	XM_421660	1.27827	0.0214991	Gga.11077.1.S1_at	---	---	0.567911	0.0203442	GgaAffx.22617.1.S1_at	BRD1	XM_415977	-0.66918	0.0133705	Gga.4035.1.S1_at	K123	NM_205019	2.05734	0.000264997
Gga.1025.1.S1_at	TNFAIP3	XR_026935	1.39734	4.29e-07	Gga.10030.1.S1_s_at	PIK3R5	NM_001030697	0.57312	0.017104	Gga.14569.1.S1_at	---	---	-0.663571	0.00829632	GgaAffx.11018.1.S1_s_at	MMP1	XM_417176	0.840842	0.000264997
Gga.826.1.S1_s_at	IL8	NM_205498	1.56519	0.0109323	GgaAffx.9710.2.S1_s_at	LOC769132	XR_026672	0.607679	0.030509	Gga.16919.2.S1_a_at	---	---	-0.649637	0.0193368	GgaAffx.20967.1.S1_s_at	CD83	XM_418929	2.29437	0.000378824
Gga.512.1.S1_at	IL8	NM_205018	1.59819	0.0302806	Gga.12185.1.S1_at	MMP23B	XM_417569	0.619598	0.0203442	GgaAffx.24879.4.S1_at	---	---	-0.64681	0.0144482	Gga.16263.1.S1_at	---	---	0.670809	0.000378824
GgaAffx.20967.1.S1_s_at	CD83	XM_418929	1.85442	0.00944706	Gga.16263.1.S1_at	---	---	0.635521	0.00140899	GgaAffx.13075.1.S1_at	LOC421792	NM_001006411	-0.642359	0.038749	Gga.15030.1.S1_at	---	---	1.20822	0.000378824
Gga.4409.1.S1_a_at	CCL4	NM_001030360	2.53445	0.00094526	Gga.9139.1.S1_at	---	---	0.648875	0.0220938	GgaAffx.7855.1.S1_at	LOC430195	XM_427750	-0.642125	0.00846544	GgaAffx.21171.1.S1_s_at	BTG2	XM_418053	1.03788	0.000522639
					Gga.1084.1.S1_at	---	---	0.656469	0.0139632	Gga.19826.1.A1_at	---	---	-0.641804	0.00994938	Gga.1084.1.S1_at	---	---	0.871677	0.000522639
					GgaAffx.21444.1.S1_at	LOC415708	XM_001232871	0.817869	0.0134312	Gga.606.1.S1_at	KIT	NM_204361	-0.640253	0.0132665	Gga.14225.1.S1_at	LOC427029	XM_430469	0.742028	0.000522639
					GgaAffx.12969.1.S1_at	PIK3R5	NM_001030697	0.819027	0.00161596	GgaAffx.21888.1.S1_at	---	---	-0.639645	0.031038	Gga.7228.1.S1_at	CMBL	XM_001231950 /// XM_001231973 /// XM_419013	1.83692	0.000598314
	KEY				Gga.2171.1.S1_at	FER1L3	XM_001231545 /// XM_421676	0.824115	0.0260152	GgaAffx.1808.1.S1_at	---	---	-0.633618	0.0154207	Gga.729.1.S1_at	LOC396260	NM_205320	1.5492	0.00109841
	1 hours post stimulation	significantly DE genes			Gga.15030.1.S1_at	---	---	0.87543	0.0139632	Gga.7810.1.S1_at	CD180	XR_027079	-0.618904	0.0368039	Gga.14571.1.S1_s_at	HPS5	XM_421011	0.971671	0.00199518
	2 hours post stimulation	significantly DE genes			Gga.5627.1.S1_at	LIPG	XM_424455	0.905558	0.0212455	GgaAffx.21809.1.S1_s_at	SLC24A1	NM_001001773	-0.614083	0.0104845	Gga.100.1.S1_a_at	FAS	XM_421659	-0.603777	0.00207225
	4 hours post stimulation	significantly DE genes			Gga.19.1.S1_at	IL1B	NM_204524	0.955168	0.00295353	Gga.14238.1.S1_at	---	---	-0.613122	0.0341295	Gga.10030.1.S1_s_at	PIK3R5	NM_001030697	0.678041	0.00213661
	8 hours post stimulation	significantly DE genes			Gga.6371.2.S1_a_at	BTG2	XM_418053	1.09055	0.00394694	GgaAffx.20296.1.S1_at	LOC777450	XM_001236898	-0.609616	0.00995776	Gga.14171.1.S1_at	---	---	0.56856	0.00213661
					GgaAffx.21171.1.S1_s_at	BTG2	XM_418053	1.13768	0.000450541	GgaAffx.4848.1.S1_s_at	CBLN4	NM_001079487 /// XM_001232093	-0.606757	0.031038	Gga.14995.1.S1_at	LOC421268	XM_429830	0.902152	0.00253531
					Gga.4035.1.S1_at	K123	NM_205019	1.24822	0.030509	GgaAffx.11957.1.S1_at	RCJMB04_7e17	NM_001030932	-0.605434	0.0156202	Gga.501.1.S1_at	MMP27	NM_205000	1.05071	0.00254664
					Gga.7228.1.S1_at	CMBL	XM_001231950 /// XM_001231973 /// XM_419013	1.29319	0.0247325	GgaAffx.7261.1.S1_at	MFHAS1	XM_420584	-0.60473	0.0271725	Gga.4409.1.S1_a_at	CCL4	NM_001030360	2.09368	0.00260033
					Gga.10928.1.S1_at	CH25H	XM_421660	1.30939	0.0109572	Gga.4491.1.S1_at	LSP1	NM_204342	-0.603703	0.00829632	GgaAffx.12969.1.S1_at	PIK3R5	NM_001030697	0.702876	0.00342422
					GgaAffx.1.1.S1_s_at	NFKBIA	NM_001001472	1.44426	4.93e-06	GgaAffx.12210.1.S1_at	SAE2	NM_001030571	-0.599993	0.00570203	Gga.5627.1.S1_at	LIPG	XM_424455	1.01403	0.00517166
					Gga.826.1.S1_s_at	IL8	NM_205498	1.50792	0.0109572	GgaAffx.20325.1.S1_at	LOC396473	NM_205480	-0.596105	0.023774	Gga.2171.1.S1_at	FER1L3	XM_001231545 /// XM_421676	0.945362	0.00541919
					Gga.1025.1.S1_at	TNFAIP3	XR_026935	1.51004	1.39e-07	Gga.7398.1.S1_at	---	---	-0.5934	0.0411612	Gga.255.1.S1_at	CCL4	NM_204720	1.01861	0.00541919
					Gga.255.1.S1_at	CCL4	NM_204720	1.57657	0.000146767	Gga.3263.1.S1_at	---	---	-0.592487	0.0356456	GgaAffx.12117.1.S1_s_at	MARCKSL1	NM_001080718 /// XM_001234089	0.658049	0.00577833
					Gga.15061.1.S1_at	MRGPRH	XM_423677	1.60761	4.93e-06	Gga.5009.1.S1_s_at	FBN2	XM_418173	-0.59131	0.00994938	Gga.12185.1.S1_at	MMP23B	XM_417569	0.668508	0.00623956
					Gga.512.1.S1_at	IL8	NM_205018	1.71682	0.0109572	GgaAffx.8684.1.S1_at	SLC7A2	XM_420685	-0.590047	0.00829632	Gga.9150.1.S1_at	---	---	0.743954	0.00627195
					GgaAffx.20967.1.S1_s_at	CD83	XM_418929	2.08019	0.00177327	GgaAffx.12143.1.S1_at	TRAPPC2	NM_001006263	-0.587681	0.0133705	Gga.7099.1.S1_at	---	---	0.856887	0.00714218
					Gga.4409.1.S1_a_at	CCL4	NM_001030360	2.40108	0.00161596	Gga.12826.1.S1_s_at	LOC422276	XM_420258	-0.587654	0.0169217	Gga.826.1.S1_s_at	IL8	NM_205498	1.43165	0.00757538
										Gga.1627.1.S1_at	EML1	XM_001234371 /// XM_421362	-0.586077	0.0260968	Gga.7011.1.S1_a_at	LOC419195	XM_001232747 /// XM_001232787 /// XM_001232804 /// XM_001232818 /// XM_417373	0.712254	0.0104556
										Gga.19944.1.S1_at	CCDC60	XM_415279	-0.580417	0.0194661	Gga.14078.1.S1_s_at	RCJMB04_34c15	NM_001031446	0.715417	0.0115464
										Gga.5751.1.S2_at	ANKRD1	NM_204405	-0.576258	0.0105465	Gga.10528.1.S1_a_at	PROK2	XM_001234924	0.608926	0.0136631
										Gga.19006.1.S1_at	---	---	-0.57555	0.0100906	Gga.2956.1.S1_at	IL22RA1	XM_417840	0.574514	0.0184908
										GgaAffx.12114.1.S1_at	RCJMB04_9g9	NM_001031421	-0.575037	0.019939	Gga.4954.3.S1_at	LOC396235	NM_205298 /// XM_001231220	0.456843	0.0200077
										Gga.18615.1.S1_at	---	---	-0.574116	0.00506063	GgaAffx.12288.1.S1_s_at	TGM4	NM_001006368	0.884214	0.0200077
										Gga.100.1.S1_a_at	FAS	XM_421659	-0.570109	0.00263942	Gga.4320.1.S1_a_at	LOC777119	XM_001236590	-0.500809	0.0201614
										Gga.11466.1.S1_at	GPR23	XM_420150	-0.569658	0.00995776	Gga.5280.1.S1_at	---	---	0.420567	0.0207336
										Gga.8432.1.S1_at	C9orf80	NM_001006585	-0.569462	0.00994938	GgaAffx.8298.1.S1_at	UPP1	XM_419026	0.574877	0.0207336
										Gga.19472.1.A1_at	---	---	-0.569075	0.0120175	Gga.512.1.S1_at	IL8	NM_205018	1.45417	0.0233484
										Gga.17307.1.S1_at	NFIB	NM_205272	-0.566167	0.0284038	Gga.674.1.S1_at	GCH1	NM_205223	0.613371	0.0239585
										Gga.2154.1.A1_at	---	---	-0.566079	0.0184062	GgaAffx.20206.1.S1_at	---	---	0.625622	0.0239585
										Gga.3931.1.S1_at	COMP	XM_418238	-0.563744	0.0209086	Gga.7765.1.S1_at	CHST2	XR_027120	0.473167	0.0281294
										GgaAffx.20717.1.S1_at	---	---	-0.562304	0.0202016	Gga.14747.1.S1_at	GALNT6	NM_001031578	0.692354	0.0326581
										GgaAffx.13074.1.S1_at	DNAJC3	NM_001008437	-0.557108	0.0260968	Gga.3867.1.S1_at	PRNP	NM_205465	0.458611	0.0326581
										Gga.2902.1.S1_s_at	HBA2	NM_001004375	-0.556482	0.00994938	Gga.2184.1.S1_at	C5orf13	NM_205391	-0.547977	0.0356625
										GgaAffx.20188.1.S1_at	LOC422929	XM_420867	-0.554604	0.0168943	GgaAffx.21444.1.S1_at	LOC415708	XM_001232871	0.674389	0.0356625
										GgaAffx.20929.1.S1_at	---	---	-0.552854	0.0124093	GgaAffx.9710.2.S1_s_at	LOC769132	XR_026672	0.574327	0.0356625
										GgaAffx.2249.1.A1_at	cor4	NM_001031543	-0.549189	0.0161973	GgaAffx.3968.1.S1_at	TM4SF19	XM_422666	0.833815	0.036134
										Gga.17324.1.S1_at	---	---	-0.547534	0.037172	GgaAffx.10865.1.S1_at	C13orf31	XM_417036	0.627692	0.0405783
										GgaAffx.25695.11.S1_at	LOC425286 /// LOC426474 /// LOC429920 /// LOC429942 /// LOC772180 /// LOC776488 /// LOC776768 /// LOC776776 /// LOC776961 /// LOC777339 /// LOC777425 /// LOC777447 /// ZNF493 /// ZNF565	XM_001235352 /// XM_001236005 /// XM_001236270 /// XM_001236277 /// XM_001236375 /// XM_001236449 /// XM_001236800 /// XM_001236875 /// XM_001236896 /// XM_423065 /// XM_424118 /// XM_427475 /// XM_427759 /// XR_027170	-0.547165	0.0114096	Gga.14985.1.S1_at	---	---	-0.560173	0.0435056
										GgaAffx.9945.1.S1_at	GPR78	XM_426354	-0.546941	0.0448133	Gga.4971.1.S1_at	KCNAB1	NM_204906	0.628546	0.0437194
										Gga.13911.1.S1_at	CD93	XM_419309	-0.546702	0.0286671	GgaAffx.8974.1.S1_s_at	CHKA /// LOC768377	XM_001231256 /// XM_421045	0.44173	0.0437194
										GgaAffx.3269.1.S1_at	ADCYAP1R1	NM_001098606 /// XM_418491	-0.544184	0.0148186	Gga.6371.2.S1_a_at	BTG2	XM_418053	0.759678	0.0441666
										Gga.7.1.S1_at	PPP2R2A	---	-0.542509	0.00829632	Gga.2346.1.S1_s_at	---	---	0.587469	0.0441666
										GgaAffx.5769.1.A1_at	---	---	-0.539673	0.0185659	Gga.577.1.S1_at	ADORA2B	NM_205087	0.381347	0.0441666
										GgaAffx.13009.1.S1_at	TNFAIP8	NM_001031441	-0.539581	0.0202016	Gga.7144.1.S1_at	C19orf28	XM_418193	0.508015	0.0441666
										Gga.10957.1.A1_at	UHRF1	XM_418269	-0.534138	0.0209379	Gga.10928.1.S1_at	CH25H	XM_421660	0.996783	0.0484056
										Gga.6313.1.S1_at	DUS2L	XM_414079	-0.533466	0.0265979
										Gga.10817.1.S1_at	LRRC8C	XM_422353	-0.533449	0.0186295
										GgaAffx.7264.1.S1_at	MBOAT4	XM_426313	-0.533044	0.00617252
										Gga.10744.1.S1_at	SLC5A9	XM_422460	-0.532651	0.0263339
										GgaAffx.12599.1.S1_at	RCJMB04_19b17	NM_001031021	-0.531791	0.037172
										GgaAffx.21268.1.S1_at	LOC428323	XM_425883	-0.53111	0.0176413
										Gga.16918.1.S1_at	---	---	-0.530661	0.0144482
										Gga.2621.1.S1_at	---	---	-0.530081	0.0123529
										Gga.6575.1.S1_at	RPS12	XM_419736	-0.529098	0.0149949
										Gga.10722.1.A1_at	---	---	-0.529034	0.0336859
										Gga.15295.1.S1_at	RCJMB04_9b21	XM_001233737	-0.528856	0.0148425
										GgaAffx.21136.1.S1_at	ALPK2	XM_424461	-0.527959	0.0219939
										GgaAffx.8922.1.S1_x_at	---	---	-0.526344	0.0149231
										GgaAffx.8394.1.S1_at	---	---	-0.526189	0.0135337
										GgaAffx.7188.1.S1_s_at	NGLY1	NM_001030988	-0.523913	0.0148425
										Gga.10436.1.A1_at	RBL1	XM_417312	-0.522429	0.0246788
										Gga.4681.2.S1_s_at	RCJMB04_33h8	XM_001234659	-0.520157	0.0306896
										GgaAffx.21424.1.S1_at	---	---	-0.519953	0.00956777
										GgaAffx.8570.1.S1_at	LOC772093	XM_001235280	-0.518497	0.0148425
										GgaAffx.7394.2.S1_s_at	ADAMTS3	XM_426316	-0.51849	0.0263339
										GgaAffx.25196.2.S1_at	LOC418990	XM_417185	-0.518463	0.0186295
										GgaAffx.12693.1.S1_at	RIOK2	NM_001006581	-0.51835	0.0285191
										Gga.14495.1.S1_at	---	---	-0.518226	0.00441525
										Gga.15222.1.S1_at	SCGN	XM_419087	-0.518129	0.0124281
										GgaAffx.12510.1.S1_at	DAK	NM_001079500 /// XM_001233358	-0.516524	0.02932
										GgaAffx.11149.1.A1_at	---	---	-0.516143	0.0219413
										GgaAffx.6060.1.S1_at	USH2A	XM_419417	-0.51415	0.0423337
										Gga.15817.1.S1_at	---	---	-0.513777	0.0341858
										GgaAffx.205.1.S1_at	---	---	-0.512705	0.0351475
										Gga.10607.1.S1_at	---	---	-0.512147	0.0463674
										Gga.6693.1.S1_at	---	---	-0.511384	0.0137597
										GgaAffx.11018.1.S1_at	---	---	-0.510493	0.0490162
										GgaAffx.7130.1.S1_s_at	SLC4A3	XR_027219	-0.510346	0.0310456
										GgaAffx.11765.1.S1_s_at	EDC3	NM_001030385	-0.509028	0.0193368
										Gga.17694.1.S1_at	---	---	-0.508131	0.0412084
										GgaAffx.25850.1.S1_at	CDK2AP1	NM_001039264	-0.507922	0.00991131
										GgaAffx.10849.1.A1_at	---	---	-0.50734	0.0169217
										Gga.18582.1.S1_at	---	---	-0.507266	0.031681
										Gga.1407.2.S1_a_at	AHSG	XM_422764	-0.505797	0.0326125
										Gga.5433.1.S1_at	---	---	-0.502714	0.0414991
										Gga.3670.2.S1_at	TNRC15	XM_422565	-0.502689	0.0458696
										Gga.19776.1.S1_at	---	---	-0.502018	0.0383157
										GgaAffx.20638.1.S1_at	---	---	-0.500274	0.0169217
										GgaAffx.12815.1.S1_at	C20orf108	NM_001031493	-0.499258	0.0191475
										Gga.19308.1.S1_at	---	---	-0.495749	0.0450087
										GgaAffx.6022.1.S1_at	---	---	-0.495225	0.0381034
										Gga.17090.1.S1_s_at	SCIN	XM_001234626 /// XM_001234631	-0.494848	0.0238742
										GgaAffx.20589.1.S1_at	LOC768699	XM_001231786	-0.488707	0.0265979
										GgaAffx.3927.3.S1_at	LOC423786	XM_421657	-0.488359	0.00829632
										GgaAffx.2815.1.S1_at	RBM22	NM_001006151	-0.488124	0.0331818
										Gga.11984.1.S1_at	LOC425008	XM_422812	-0.48719	0.0191589
										Gga.8512.1.S1_at	GPR155	XM_424099	-0.486903	0.0161973
										GgaAffx.5578.1.S1_at	RGS3	NM_001048051 /// NM_001048052 /// NM_001048053 /// NM_204459	-0.486837	0.0271091
										Gga.2668.1.S1_a_at	RARB	NM_205326	-0.485324	0.0428779
										GgaAffx.20536.1.S1_at	---	---	-0.484265	0.0118686
										Gga.16430.1.S1_at	LOC423474	XM_421381	-0.483666	0.00506063
										Gga.14986.1.A1_at	---	---	-0.483287	0.0184062
										Gga.7217.1.S1_at	CL2	NM_001011690	-0.482879	0.0186295
										GgaAffx.5692.1.S1_s_at	RCJMB04_12b15	NM_001031250	-0.482472	0.0380416
										Gga.488.1.S1_at	ASCL1	NM_204412	-0.481507	0.0438545
										Gga.9234.1.S1_at	---	---	-0.479791	0.0357804
										GgaAffx.8477.2.S1_s_at	SLC5A12	XM_428889	-0.479626	0.0283964
										Gga.14670.1.A1_at	---	---	-0.478723	0.0341858
										GgaAffx.927.2.S1_s_at	SPNS2	XM_415740	-0.47846	0.0284038
										Gga.6776.1.S1_at	---	---	-0.47831	0.0467979
										Gga.18642.1.S1_at	CTBS	XM_422372	-0.47766	0.00994938
										Gga.9690.1.S1_at	LACTB2	XM_418292	-0.477232	0.0168943
										GgaAffx.12691.1.S1_at	GABPA	NM_001007858	-0.476749	0.0234505
										GgaAffx.11198.1.A1_at	---	---	-0.475025	0.0306896
										GgaAffx.21398.1.S1_at	RCJMB04_33h8	XM_001234659	-0.47472	0.00915871
										NC-005264.CDS10.S1_at	---	---	-0.474174	0.0352253
										GgaAffx.24928.1.S1_at	LOC418592 /// LOC426510	XM_416791 /// XM_430408	-0.47276	0.0195065
										NC-000899.CDS28.S1_at	---	---	-0.472503	0.039682
										Gga.10042.1.S1_a_at	CD200R1	NM_001079484 /// XM_001231433 /// XM_001231462	-0.472449	0.0154207
										Gga.11218.1.S1_at	LOC422321	XM_420297	-0.471792	0.0300804
										GgaAffx.11661.1.S1_at	XRCC3	NM_001006489	-0.471709	0.0269396
										Gga.12.1.S1_at	LOC395192	NM_204521	-0.471047	0.0251868
										GgaAffx.20679.1.S1_at	---	---	-0.468111	0.0168943
										Gga.12690.1.S1_at	---	---	-0.467876	0.0470271
										Gga.14514.1.A1_at	---	---	-0.467864	0.011437
										GgaAffx.6327.1.A1_at	---	---	-0.467622	0.0324624
										GgaAffx.8774.6.S1_at	LOC429798	XM_427353	-0.467365	0.0246788
										GgaAffx.10425.1.S1_at	HCRTR2	NM_001024584	-0.467341	0.0451197
										GgaAffx.25637.2.S1_at	---	---	-0.466726	0.0283964
										GgaAffx.23740.1.S1_at	---	---	-0.466582	0.0287117
										GgaAffx.24979.1.S1_at	LOC428656	XM_426214	-0.466418	0.01356
										GgaAffx.20884.1.S1_at	---	---	-0.465706	0.049623
										GgaAffx.501.1.A1_at	RCJMB04_7g7	NM_001031348	-0.465576	0.00829632
										GgaAffx.20235.1.S1_at	PUS1	XM_415090	-0.465412	0.0393774
										GgaAffx.22763.2.S1_s_at	LOC770375	XM_001233710	-0.465127	0.0235777
										Gga.14051.1.S1_at	---	---	-0.463549	0.0337031
										Gga.11086.1.S1_at	DSE	XM_419777	-0.461535	0.0470541
										Gga.10396.1.S1_at	---	---	-0.46153	0.0441092
										Gga.11121.1.A1_at	C-16	NM_206905	-0.461162	0.0243082
										GgaAffx.25352.1.S1_at	MED16	XM_418220	-0.45954	0.036807
										GgaAffx.20472.1.S1_at	LRRTM1	XM_001233728	-0.458821	0.0246788
										Gga.2535.1.S1_at	LTBP1	XM_419510	-0.457698	0.018794
										Gga.8244.1.S1_at	CMPK2	XM_419937	-0.457	0.0357882
										Gga.9054.1.S1_s_at	ADA	NM_001006290	-0.456327	0.0390424
										Gga.10745.1.S1_s_at	CYP4V2	NM_001001879	-0.454398	0.0470541
										Gga.6169.1.S1_at	LYRM2	XM_419836	-0.454222	0.0376188
										Gga.5541.1.S1_at	PECAM1	XM_415668	-0.454181	0.0363637
										GgaAffx.8051.1.S1_at	---	---	-0.453978	0.0217278
										Gga.7990.1.S1_at	IQCB1	XM_422091	-0.453702	0.0417046
										Gga.1658.1.S1_at	---	---	-0.452595	0.0107827
										Gga.1111.1.S1_a_at	USP18	XM_416398	-0.452242	0.0202016
										AFFX-r2-TagIN-3_at	---	---	-0.451817	0.0322208
										Gga.11855.1.S1_s_at	LOC421956	XM_419968	-0.451521	0.0271725
										GgaAffx.704.1.S1_at	---	---	-0.451214	0.0144411
										Gga.16046.1.S1_at	---	---	-0.450859	0.0413467
										Gga.19091.1.S1_at	---	---	-0.450381	0.0398182
										GgaAffx.390.1.S1_s_at	---	---	-0.449683	0.0393636
										GgaAffx.4819.1.S1_at	LOC422323	XM_420299	-0.44899	0.040407
										Gga.6213.2.S1_a_at	---	---	-0.448913	0.0243082
										Gga.17766.1.S1_at	---	---	-0.448835	0.0329768
										GgaAffx.23460.3.S1_s_at	ARHGAP24	XM_001232915 /// XM_420552	-0.447106	0.00994938
										GgaAffx.12383.1.S1_at	EIF4A2	NM_204549	-0.446843	0.0246788
										GgaAffx.9635.1.S1_at	LOC421093	XM_419178	-0.446374	0.0141914
										Gga.5347.1.S1_s_at	RCJMB04_25m4	NM_001031486	-0.446133	0.0376188
										Gga.13002.1.S1_at	LOC417445	XR_027100	-0.445972	0.0458696
										GgaAffx.6695.1.S1_at	---	---	-0.44586	0.0191475
										Gga.4847.1.S1_x_at	NPM1	NM_205267	-0.445718	0.0448133
										GgaAffx.11101.2.S1_at	C2CD3	XM_417250	-0.445562	0.0466624
										Gga.3615.1.S1_at	FST	NM_205200	-0.444766	0.0114096
										Gga.18554.1.S1_at	---	---	-0.444758	0.0341662
										Gga.19537.1.S1_at	---	---	-0.444654	0.0275557
										Gga.18738.1.S1_at	---	---	-0.444286	0.0289577
										Gga.6064.1.S1_at	---	---	-0.444018	0.037172
										GgaAffx.12741.1.S1_at	CTBP1	NM_001012890	-0.444014	0.0249606
										Gga.3341.1.S1_at	PODXL	XM_416475	-0.443841	0.0283964
										Gga.5994.1.S1_at	TMEM14C	XM_418940	-0.443547	0.0160014
										Gga.7833.3.S1_at	CCDC12	NM_001006353	-0.44211	0.0193063
										Gga.19344.1.S1_at	ANKIB1	XM_418652	-0.441888	0.0114129
										Gga.5841.2.S1_at	---	---	-0.441762	0.0444981
										Gga.17906.1.A1_at	---	---	-0.440913	0.0370882
										Gga.6012.2.S1_a_at	LOC418426	XM_429579	-0.440779	0.0424583
										GgaAffx.13136.1.S1_at	RAB33B	NM_001008466	-0.440745	0.0465498
										GgaAffx.5868.4.S1_s_at	PAPLN	XM_426430	-0.440638	0.0439785
										GgaAffx.2698.1.S1_s_at	ABCA8	XM_415691	-0.440416	0.0461348
										GgaAffx.10125.4.S1_at	LOC422922 /// LOC771804 /// LOC771819 /// LOC777408	XM_001235033 /// XM_001235044 /// XM_001236861 /// XM_420862	-0.440053	0.0236358
										Gga.8822.1.S1_at	NDUFB8	NM_001006502	-0.439924	0.0380352
										GgaAffx.11155.1.A1_at	---	---	-0.439387	0.027173
										GgaAffx.25538.2.S1_at	---	---	-0.439113	0.0486424
										Gga.3063.1.S1_at	MYBPC1	XM_416332	-0.438912	0.0376931
										GgaAffx.11044.1.S1_s_at	LOC428094	XM_425652	-0.438887	0.0390214
										GgaAffx.10698.1.S1_at	GPR115	XM_420068	-0.438162	0.0398646
										Gga.17045.1.S1_at	LOC421332	XM_429839	-0.436812	0.038749
										Gga.1039.1.S1_at	ITGB3	NM_204315	-0.436671	0.0184062
										Gga.18936.1.S1_at	PRKACB	XM_422379	-0.436119	0.0201078
										GgaAffx.24928.1.S1_s_at	LOC418592 /// LOC426510	XM_416791 /// XM_430408	-0.435883	0.0482462
										Gga.6778.2.S1_at	LOC426912	XM_424521	-0.434803	0.0466624
										Gga.19309.1.S1_at	---	---	-0.433905	0.0205419
										Gga.14284.1.A1_at	---	---	-0.433904	0.0306896
										GgaAffx.13001.1.S1_s_at	NAP1L4	NM_001006469	-0.433846	0.0271091
										Gga.15288.1.S1_at	MYCN	NM_001031091	-0.433277	0.0370642
										Gga.12833.1.S1_at	---	---	-0.432746	0.0491295
										Gga.4794.1.S1_at	RAB2A	NM_205228	-0.432463	0.0483704
										Gga.12967.1.S1_at	CCNG2	XM_420475	-0.432075	0.0456564
										Gga.13399.1.S1_at	RCJMB04_7g14	NM_001030756	-0.431874	0.0423349
										Gga.1829.1.S1_at	RCJMB04_16d21	NM_001030918	-0.431686	0.0250938
										GgaAffx.6688.1.A1_at	---	---	-0.431324	0.0138637
										Gga.8627.1.S1_at	SLC28A2	XM_413724	-0.431275	0.0271091
										GgaAffx.8489.1.S1_at	C5AR1	XM_428039	-0.430567	0.0291362
										Gga.8312.2.S1_at	CES1	XM_001231969 /// XM_414147	-0.430387	0.0486093
										Gga.12358.2.S1_at	CCDC50 /// PSMD6	NM_001031315 /// XM_414416	-0.430115	0.0310456
										Gga.17823.1.A1_at	CMYA5	XM_424765	-0.429709	0.0324381
										GgaAffx.9627.1.S1_s_at	DSC2	XM_426081	-0.428957	0.0100664
										Gga.17993.1.S1_at	ZC3HAV1	NM_001012938	-0.428577	0.01905
										Gga.14605.1.S1_at	FGD6	XM_416149	-0.428088	0.0176947
										Gga.14550.1.S1_at	---	---	-0.427996	0.0424104
										Gga.19873.1.S1_at	---	---	-0.427908	0.0265725
										GgaAffx.7495.1.S1_at	CCR9	NM_001045840	-0.426908	0.0317044
										GgaAffx.10029.1.S1_s_at	PRSS7	XM_425539	-0.426539	0.0271725
										Gga.13738.1.A1_at	---	---	-0.426042	0.0306896
										Gga.18847.1.S1_at	---	---	-0.425367	0.0448133
										Gga.13953.1.A1_at	---	---	-0.424916	0.0341295
										Gga.13874.1.A1_at	---	---	-0.424304	0.0496908
										Gga.11161.1.S1_at	LOC425894	XM_423588	-0.424211	0.0142927
										Gga.18591.1.S1_at	---	---	-0.423982	0.0320875
										GgaAffx.13208.1.S1_at	RASA2	NM_001012929	-0.423952	0.0332046
										GgaAffx.1051.3.S1_s_at	UNC5D	XM_424529	-0.422586	0.0184062
										Gga.14327.1.S1_at	---	---	-0.421885	0.0398182
										GgaAffx.4858.3.S1_s_at	OTOP3	XM_420115	-0.421847	0.0184062
										Gga.9411.1.S1_at	---	---	-0.421689	0.0390214
										GgaAffx.11615.1.S1_at	RCJMB04_2p4	NM_001031179	-0.421212	0.0341503
										Gga.10407.1.S1_at	---	---	-0.421008	0.0424645
										GgaAffx.5168.2.S1_s_at	TRIM36	XM_424421	-0.420899	0.0154207
										Gga.663.1.S1_at	P2RY5	NM_205199	-0.420781	0.0369706
										Gga.16930.1.S1_at	---	---	-0.420767	0.0316368
										Gga.4964.21.A1_x_at	---	---	-0.420546	0.0341503
										GgaAffx.887.1.S1_at	LOC416149	XM_414480	-0.420395	0.0284038
										GgaAffx.20777.1.S1_at	---	---	-0.419683	0.0357882
										Gga.14972.1.S1_at	LRRC3B	XM_418756	-0.4193	0.039682
										GgaAffx.25468.1.S1_at	---	---	-0.419215	0.0425078
										Gga.5000.1.S1_s_at	---	---	-0.419017	0.0271725
										Gga.13667.1.A1_at	---	---	-0.418202	0.0147567
										Gga.10829.1.S1_s_at	EDNRB	NM_001001127 /// XM_417001	-0.417781	0.00915871
										Gga.17809.1.S1_at	---	---	-0.417673	0.0390459
										Gga.11594.1.S1_at	---	---	-0.417527	0.0406381
										Gga.13782.1.S1_at	TNIP1	NM_205298 /// XM_001231220	-0.417201	0.0496249
										Gga.11882.1.S1_at	DHRS7C	XM_415576	-0.417093	0.0490162
										GgaAffx.21928.1.S1_at	KIAA1199	XM_413850	-0.416422	0.0448133
										GgaAffx.2699.1.S1_s_at	ABCA5	XM_415695	-0.416304	0.0403421
										GgaAffx.21767.1.S1_s_at	STMN1	NM_001001858	-0.415531	0.0430781
										GgaAffx.12021.1.S1_at	WDR45L	NM_001007844	-0.415102	0.0183012
										GgaAffx.12367.1.S1_at	PDIA4	NM_001006370	-0.415033	0.0369501
										Gga.19319.1.S1_at	NELF	XM_415535	-0.414884	0.0312685
										Gga.14054.1.S1_at	---	---	-0.414361	0.0271725
										GgaAffx.26530.1.S1_at	LOC424832	XM_422644	-0.414315	0.0246788
										GgaAffx.22838.2.S1_at	TBC1D24	XM_001232296	-0.414076	0.0317044
										GgaAffx.10992.1.S1_at	---	---	-0.413973	0.0424681
										Gga.2184.1.S1_at	C5orf13	NM_205391	-0.413783	0.0315386
										GgaAffx.23339.2.S1_s_at	LOC423125 /// LOC768811	XM_001231939 /// XM_421056	-0.413324	0.042293
										Gga.18735.1.S1_at	---	---	-0.41332	0.0170731
										GgaAffx.2903.1.A1_at	GDPD2	XM_420208	-0.412006	0.0341503
										Gga.7747.1.S1_at	---	---	-0.411934	0.0320875
										Gga.14420.1.S1_at	---	---	-0.411863	0.00994938
										Gga.19553.1.S1_at	TMTC1	XM_416374	-0.411558	0.0322665
										Gga.8164.1.S1_a_at	LOC421099	XM_419183	-0.411495	0.01905
										Gga.3306.1.S1_s_at	EDNRB	NM_001001127 /// XM_417001	-0.411471	0.0169217
										Gga.15451.1.S1_at	C15orf23	NM_001031393	-0.410988	0.0403613
										Gga.19786.1.S1_at	LOC426771	XR_027045	-0.410775	0.030585
										GgaAffx.2133.1.S1_at	---	---	-0.410747	0.0425617
										Gga.6078.1.A1_at	---	---	-0.410743	0.0310456
										Gga.16928.1.S1_at	---	---	-0.410437	0.0428779
										Gga.2763.3.S1_a_at	SF3A3	XM_001232934	-0.410351	0.042293
										Gga.15239.2.S1_at	LOC424836	XM_422647	-0.409973	0.031038
										Gga.8924.1.S1_at	---	---	-0.409682	0.0369706
										Gga.14265.1.S1_at	RASA1	XM_424907	-0.409502	0.0310456
										Gga.17882.1.S1_at	---	---	-0.409318	0.0357882
										Gga.2334.1.S1_at	PHOSPHO1	NM_204845	-0.409139	0.0249917
										GgaAffx.24855.3.S1_s_at	CSMD3	XM_418391	-0.408937	0.0324447
										GgaAffx.11843.1.S1_at	TMEM70	NM_001012848	-0.408587	0.0439686
										GgaAffx.12742.1.S1_at	NONO	NM_001031532	-0.408387	0.0271725
										GgaAffx.8229.1.S1_at	---	---	-0.407714	0.0427058
										GgaAffx.13048.1.S1_at	PLS3	NM_001006431	-0.407338	0.0390459
										Gga.4880.1.S1_s_at	HNRNPH1	NM_204496	-0.406815	0.0354565
										GgaAffx.1678.1.S1_at	OR10A4	XM_001231930	-0.406604	0.0465313
										Gga.7018.1.S1_s_at	FGD3	XM_414331	-0.405988	0.0319287
										GgaAffx.13061.1.S1_at	RFFL	NM_001030711	-0.405871	0.0349112
										Gga.15003.1.S1_at	---	---	-0.40554	0.0195065
										Gga.17404.1.S1_at	---	---	-0.405391	0.0194375
										GgaAffx.22895.2.S1_s_at	EPB41L1	XM_417304	-0.404923	0.020032
										Gga.8723.1.S1_at	---	---	-0.404857	0.0401494
										GgaAffx.4742.1.S1_at	---	---	-0.40432	0.0406381
										Gga.18142.1.A1_at	RCJMB04_6g16	NM_001031461	-0.403962	0.038981
										GgaAffx.11115.2.S1_s_at	DCHS1	XM_417264	-0.403928	0.0323597
										GgaAffx.4516.1.S1_s_at	CDH22	XM_417477	-0.403399	0.019618
										Gga.17485.1.S1_at	LOC419065	XM_429622	-0.402471	0.035113
										Gga.12734.1.S1_at	---	---	-0.402227	0.0278508
										Gga.13742.1.S1_at	---	---	-0.402227	0.0445567
										GgaAffx.7283.1.S1_at	---	---	-0.401883	0.0438545
										GgaAffx.9707.1.S1_s_at	PCMTD1	NM_001031019	-0.401824	0.0423012
										AJ457967.CDS2.S1_s_at	---	---	-0.401777	0.0280327
										Gga.1110.1.S1_at	PHF15	XM_414632	-0.401652	0.044866
										Gga.9514.1.S1_at	HAAO	XM_419453	-0.401557	0.0435497
										Gga.452.1.A1_at	SLC8A3	XM_001231413 /// XM_001231445 /// XM_001231470 /// XM_421178	-0.400402	0.0398182
										Gga.4175.1.S1_at	---	---	-0.400391	0.038475
										Gga.3125.1.S2_at	ID2	NM_205002	-0.400158	0.0161691
										Gga.18090.1.S1_at	ANGPTL5	XM_417181	-0.400128	0.0341238
										GgaAffx.22023.1.S1_s_at	ABCC6	XM_001234743	-0.399918	0.0345386
										GgaAffx.12907.1.S1_at	REPS2	NM_001030806	-0.399878	0.0464196
										GgaAffx.746.1.S1_at	DNAH9	XM_415585	-0.398869	0.0411024
										Gga.10286.1.S1_at	PBLD	XM_421566	-0.398862	0.0324447
										GgaAffx.1720.2.S1_at	RXRA	XR_027135	-0.398138	0.0306896
										GgaAffx.12549.1.S1_at	CCDC13	NM_001030957 /// XM_001232697	-0.397468	0.0327926
										GgaAffx.8082.2.A1_at	ELOVL2	XM_418947	-0.396857	0.0490611
										GgaAffx.7437.1.S1_s_at	SLC15A2	XM_422093	-0.396594	0.01905
										Gga.2726.1.S1_at	SNCA	NM_204673	-0.396117	0.0417046
										Gga.16514.1.S1_at	LOC770184	XM_001233511	-0.395774	0.0451078
										Gga.18024.1.S1_at	---	---	-0.395581	0.0283964
										GgaAffx.5412.3.S1_s_at	CACNB2	XM_425981	-0.395501	0.0389206
										Gga.13210.1.S1_at	DTNBP1	NM_001006372	-0.395289	0.0473139
										GgaAffx.12752.1.S1_at	PPP2R2D	NM_001006507	-0.395117	0.0176947
										Gga.8588.1.S1_s_at	RCJMB04_6n19	NM_001030730	-0.394918	0.0271725
										Gga.3425.1.S1_at	SCP2	XM_422482	-0.394818	0.049982
										Gga.18336.1.S1_at	---	---	-0.394353	0.0219939
										GgaAffx.3307.1.S1_at	PPFIBP2	XR_026908	-0.394075	0.038749
										Gga.9820.1.S1_at	---	---	-0.392718	0.0249917
										Gga.18364.1.S1_at	---	---	-0.392553	0.0486424
										GgaAffx.21608.1.S1_at	---	---	-0.391279	0.01356
										Gga.2612.2.S1_a_at	KRT19	NM_205009	-0.390358	0.0324447
										Gga.8312.3.S1_at	LOC771300	XM_001234592	-0.390262	0.0272714
										GgaAffx.1701.1.S1_at	---	---	-0.390082	0.038749
										Gga.331.1.S1_at	CYP26A1	NM_001001129	-0.388557	0.0381937
										Gga.9883.1.A1_at	---	---	-0.388551	0.0470541
										Gga.9649.1.S1_at	VYGIII	XM_422371	-0.38806	0.0320875
										Gga.6356.3.S1_at	LOC422214	NM_001006430	-0.387739	0.0433443
										GgaAffx.6568.1.S1_at	MMRN1	XM_426299	-0.387715	0.0379331
										Gga.14817.1.S1_at	---	---	-0.38764	0.038749
										Gga.11802.1.A1_at	---	---	-0.387564	0.0293055
										Gga.12061.2.S1_s_at	SUSD2	XM_415212	-0.387558	0.0428779
										Gga.18989.1.S1_at	AUTS2	XM_415729	-0.387254	0.0422327
										Gga.15655.1.S1_at	---	---	-0.387013	0.0417046
										Gga.13288.1.S1_at	LOC431639	XR_026950	-0.386986	0.0260968
										Gga.13267.1.S1_at	TOM1L1	XM_415646	-0.386253	0.0341503
										GgaAffx.21431.1.S1_at	LOC416436	XM_001232476	-0.385982	0.0324624
										Gga.18088.1.S1_at	FKBP6	XM_415708	-0.385407	0.0411024
										Gga.16001.1.S1_at	JAM3	XM_417876	-0.385276	0.0393636
										GgaAffx.2684.2.S1_s_at	FAT2	XM_414584	-0.385018	0.0333095
										GgaAffx.4221.1.A1_at	---	---	-0.384473	0.0464196
										GgaAffx.3537.1.S1_at	TCFL5	XM_001234726	-0.383631	0.041174
										Gga.8892.1.S1_at	---	---	-0.383364	0.018794
										GgaAffx.1556.1.S1_at	PHF7	XM_425396	-0.383241	0.0441092
										GgaAffx.21864.4.S1_s_at	---	---	-0.382665	0.0398182
										Gga.5373.1.S1_at	TMEM45B	XM_417866	-0.382482	0.0250938
										GgaAffx.831.1.S1_at	LOC769242	XM_001232477	-0.38205	0.0331818
										Gga.16407.1.S1_at	---	---	-0.381793	0.0405665
										Gga.13883.1.S1_at	BBS5	XM_001235189	-0.381726	0.0331818
										Gga.15245.1.A1_at	SURF4	NM_204355	-0.38133	0.029017
										GgaAffx.6102.5.S1_s_at	DYNC1I1	XM_001234409 /// XM_418672	-0.380361	0.0358703
										Gga.3105.1.S1_at	SLC38A2	NM_001030741	-0.380294	0.0298676
										Gga.1895.1.S2_at	GABRG2	NM_205345	-0.380281	0.027173
										GgaAffx.200.1.S1_s_at	FBN2	XM_418173	-0.380192	0.0401653
										GgaAffx.12236.1.S1_at	UCHL5	NM_001006530	-0.379826	0.0254502
										Gga.19606.1.S1_at	---	---	-0.379625	0.0336601
										Gga.5840.1.A1_at	KIAA0090	NM_001012838	-0.379457	0.0271091
										GgaAffx.11445.1.S1_at	STX7	NM_001012943	-0.378975	0.0271091
										Gga.19958.1.S1_at	LOC419833	XM_429709	-0.378722	0.0371616
										Gga.4583.1.S1_a_at	RPL24	XM_416616	-0.378159	0.0361122
										GgaAffx.7616.1.S1_at	---	---	-0.378106	0.0425617
										GgaAffx.11837.1.S1_s_at	BNIP3L	NM_001030885	-0.377839	0.0423012
										Gga.13404.1.S1_s_at	SP3	NM_204603	-0.377588	0.0372087
										Gga.4146.1.S1_at	C21orf91	NM_204737	-0.375509	0.0217551
										GgaAffx.4492.1.S1_at	TNFSF15	NM_001024578	-0.374782	0.0326758
										Gga.6031.1.S1_at	RCJMB04_10h2	NM_001030617	-0.374773	0.0339085
										Gga.12451.1.S1_s_at	LRRC15	XM_001232052	-0.374567	0.0463674
										Gga.8769.1.S1_at	---	---	-0.374135	0.0458696
										GgaAffx.2712.2.S1_at	SLC36A1	XM_001233581	-0.373864	0.0406381
										GgaAffx.21715.1.S1_at	PNN	XM_421253	-0.373623	0.0283964
										Gga.8110.1.S1_at	---	---	-0.373024	0.0329951
										GgaAffx.4165.1.S1_at	---	---	-0.372621	0.0469039
										Gga.4107.1.S2_at	CRY1	NM_204245	-0.37228	0.0354565
										GgaAffx.25948.1.S1_x_at	MACF1	XM_417817	-0.37202	0.049368
										GgaAffx.2627.2.S1_at	GRHL3	XM_417842	-0.371916	0.0489707
										GgaAffx.2633.1.S1_at	INPPL1	XM_426250	-0.371596	0.0390486
										GgaAffx.13048.1.S1_s_at	PLS3	NM_001006431	-0.371431	0.0330107
										GgaAffx.848.2.S1_s_at	FAM148C	XM_425894	-0.371094	0.0275482
										Gga.14827.1.A1_at	---	---	-0.370638	0.038749
										GgaAffx.26064.1.S1_at	MYPN	XM_421565	-0.370546	0.0347135
										Gga.8222.1.S1_at	FBXO48	XM_419336	-0.369765	0.0379331
										GgaAffx.1416.1.S1_s_at	AP3B2	XM_001232604	-0.369337	0.0463674
										GgaAffx.4646.1.S1_at	---	---	-0.3692	0.0465189
										Gga.2656.1.S1_at	---	---	-0.368378	0.035113
										Gga.16926.1.S1_at	OFCC1	XM_418951	-0.368016	0.0400127
										GgaAffx.22988.1.S1_at	COL1A2	NM_001079714 /// XM_001234350	-0.36797	0.0284038
										GgaAffx.12054.1.S1_s_at	F2RL1	NM_001012608	-0.367675	0.0413155
										Gga.10067.1.S1_at	KANK4	XM_422516	-0.367621	0.0423012
										GgaAffx.10817.1.A1_at	---	---	-0.36762	0.0306896
										Gga.5833.1.S1_at	---	---	-0.367408	0.0357882
										GgaAffx.22812.1.S1_at	LOC426902	XM_430459	-0.366875	0.0357882
										GgaAffx.21183.1.S1_s_at	---	---	-0.366157	0.0411612
										Gga.19616.1.S1_at	---	---	-0.365935	0.042293
										GgaAffx.21628.1.S1_at	---	---	-0.365817	0.0403743
										Gga.18608.1.A1_at	---	---	-0.365769	0.0368663
										GgaAffx.9896.2.S1_at	MAN2B2	XM_420805	-0.365666	0.0276226
										GgaAffx.3745.1.S1_s_at	SLC22A13	XM_418529	-0.365373	0.0208633
										Gga.15978.2.A1_at	---	---	-0.365086	0.0357882
										GgaAffx.781.1.A1_at	---	---	-0.364783	0.048677
										Gga.16049.1.S1_at	---	---	-0.364539	0.0393636
										Gga.3273.4.S1_at	B-G /// LOC425214 /// LOC427725 /// LOC768349 /// LOC770029	NM_001030670 /// NM_001031810 /// XM_001231195 /// XM_001233346 /// XM_425300 /// XR_027211	-0.364371	0.0351531
										Gga.4845.1.S1_at	LOC423265	NM_001006476	-0.364118	0.0320875
										Gga.10093.1.S1_at	PDGFRL	XM_001231867	-0.363493	0.0271091
										GgaAffx.7624.1.S1_s_at	C11orf41	XM_419635	-0.362972	0.0180585
										Gga.9292.1.S1_at	EIF2AK2	NM_204487	-0.362545	0.0308217
										Gga.15087.1.A1_at	---	---	-0.362028	0.0439573
										Gga.20030.1.S1_at	RFXANK	NM_001031389	-0.361224	0.0341295
										GgaAffx.7064.1.S1_at	---	---	-0.361087	0.0487735
										GgaAffx.9301.1.S1_at	LOC427948	XM_425520	-0.360882	0.038749
										GgaAffx.1718.1.A1_at	---	---	-0.360686	0.027551
										Gga.9538.1.S1_at	---	---	-0.360332	0.0385533
										GgaAffx.23150.1.S1_at	TCTE1	XM_419489	-0.360285	0.0310456
										GgaAffx.22389.1.S1_at	CNTN3	XM_414433	-0.360166	0.0448875
										Gga.17910.1.S1_at	LOC416106	XM_429390	-0.359892	0.0202016
										Gga.18608.1.S1_at	---	---	-0.359823	0.0320875
										GgaAffx.5677.2.S1_at	MAMDC4	XM_425351	-0.359432	0.0341858
										Gga.8153.1.S1_at	ENPP6	XM_420512	-0.359072	0.033172
										Gga.20060.1.S1_at	ABAT	XM_414940	-0.358727	0.0219939
										Gga.13624.1.S1_at	---	---	-0.358446	0.04821
										Gga.8451.1.S2_a_at	TERF1	NM_204380	-0.35837	0.0320875
										GgaAffx.13178.1.S1_at	RCJMB04_34f17	NM_001039262	-0.358329	0.0306896
										GgaAffx.7972.1.S1_at	---	---	-0.35754	0.0351606
										Gga.6664.1.A1_x_at	---	---	-0.357075	0.027551
										Gga.13478.2.S1_at	---	---	-0.357055	0.0355421
										Gga.4074.1.S1_s_at	KIAA1143	NM_001006369	-0.356967	0.0219188
										Gga.9497.1.S1_at	ZFYVE21	XM_421391	-0.356856	0.0289816
										GgaAffx.2047.1.S1_at	---	---	-0.356526	0.0287013
										Gga.20055.1.S1_at	---	---	-0.356262	0.0499196
										Gga.141.2.S1_a_at	NHLH1	NM_204121	-0.356243	0.036295
										Gga.5338.1.S1_s_at	IFT20	XM_415917	-0.356237	0.0417046
										GgaAffx.5634.2.S1_at	---	---	-0.356196	0.031681
										GgaAffx.12736.1.S1_at	RCJMB04_22d6	NM_001031423	-0.35608	0.0355421
										GgaAffx.2271.1.S1_at	---	---	-0.355875	0.0337331
										Gga.7751.1.S1_at	---	---	-0.355791	0.0292219
										GgaAffx.7316.1.S1_at	---	---	-0.354343	0.0390214
										Gga.10311.1.S1_at	TOMM20	XM_423972	-0.354332	0.0176947
										GgaAffx.21499.1.S1_at	NEDD4L	XM_424462	-0.352782	0.0198035
										Gga.19646.1.S1_at	PCDH1	NM_001045827	-0.352663	0.0271725
										Gga.13683.1.A1_at	---	---	-0.351891	0.0413155
										GgaAffx.12901.1.S1_at	TMEM167	NM_001113454 /// XM_001234116	-0.351558	0.0332046
										Gga.17935.1.S1_at	---	---	-0.351169	0.0435497
										NC-002641.CDS58.S1_at	---	---	-0.351019	0.0471387
										GgaAffx.11589.1.S1_at	HSPA9	NM_001006147	-0.35022	0.0356456
										GgaAffx.6040.1.S1_at	---	---	-0.35017	0.0310456
										GgaAffx.11860.1.S1_s_at	RCJMB04_6c17	NM_001031083	-0.349606	0.0323729
										Gga.12608.1.S1_at	RCJMB04_5j21	NM_001031261	-0.349189	0.031476
										Gga.12930.1.S1_at	---	---	-0.349041	0.024495
										GgaAffx.5387.1.S1_at	MAL	XM_415004	-0.347825	0.0465189
										Gga.18569.1.S1_s_at	RCJMB04_4p22	NM_001012800	-0.347312	0.0463674
										GgaAffx.23086.1.S1_at	YEATS4	NM_001079503 /// XM_001233572	-0.34584	0.0413155
										GgaAffx.10944.1.S1_at	KIAA0774	XM_417117	-0.345459	0.0411612
										Gga.12784.1.S1_at	---	---	-0.345255	0.0486368
										GgaAffx.7264.1.A1_at	MBOAT4	XM_426313	-0.345252	0.0357882
										GgaAffx.4622.1.S1_at	LOC422295	XM_420273	-0.344951	0.0289588
										Gga.8203.2.S1_at	RCJMB04_2f16	NM_001031034	-0.344151	0.0470541
										Gga.5899.1.S1_at	FAM125B	NM_001030677	-0.34404	0.0348814
										GgaAffx.1656.1.S1_s_at	SLC5A5	XM_429095	-0.343283	0.0382992
										Gga.19779.1.S1_at	---	---	-0.343148	0.0298676
										GgaAffx.4617.1.S1_at	LOC415537	XR_026925	-0.343084	0.0382992
										GgaAffx.3240.1.S1_at	HRH3	XM_425705	-0.342683	0.035113
										GgaAffx.11707.1.S1_s_at	RNUXA	NM_001006575	-0.342043	0.0393277
										GgaAffx.22617.1.S1_s_at	BRD1	XM_415977	-0.341946	0.0463674
										Gga.4090.1.S1_a_at	TNNT3	NM_204922	-0.341846	0.023797
										Gga.11320.1.S1_s_at	---	---	-0.341771	0.0441969
										GgaAffx.4706.1.A1_at	---	---	-0.339826	0.0497937
										GgaAffx.3610.1.S1_at	BIRC7	XM_417413	-0.339788	0.0293039
										Gga.3212.2.S1_a_at	ANLN	XM_418836	-0.339504	0.027173
										Gga.2283.1.S1_at	DLL1	NM_204973	-0.338978	0.0455301
										Gga.15952.1.S1_at	RNF145	XM_001233172	-0.338659	0.0479463
										Gga.4962.2.S2_at	SEC61B	XM_419082	-0.338347	0.0376188
										Gga.14967.1.S1_s_at	LRRC48	XM_414814	-0.338347	0.0341503
										Gga.12199.2.S1_a_at	A2BP1	XM_414942	-0.337571	0.0433324
										Gga.2855.1.S1_at	HABP4	NM_204705	-0.336997	0.0231141
										GgaAffx.7178.1.S1_s_at	LRRC7	XR_027157	-0.336721	0.0401653
										Gga.17647.1.S1_at	NCF2	XM_422288	-0.336661	0.0310456
										Gga.1682.1.S1_a_at	LOC417447	XM_429513	-0.336378	0.0497937
										GgaAffx.3659.5.S1_s_at	CASKIN1	XM_414857	-0.336141	0.0268042
										Gga.13313.1.S1_at	---	---	-0.335798	0.0301028
										GgaAffx.6096.1.S1_at	---	---	-0.335517	0.0423337
										GgaAffx.25760.1.S1_at	FAM101A	XM_001235027	-0.3353	0.0341238
										Gga.12789.1.S1_at	KIAA1826	XM_417171	-0.334201	0.0266727
										Gga.16107.1.S1_at	---	---	-0.334174	0.0490162
										Gga.10988.1.S1_a_at	EFCAB1	XM_001234259 /// XM_418657	-0.33385	0.0470541
										GgaAffx.9514.1.S1_at	FRK	XM_419779	-0.333808	0.0490611
										GgaAffx.2080.1.S1_at	LOC776828	XR_026820	-0.333653	0.037172
										GgaAffx.26579.3.S1_x_at	CSF1R /// FLT4	XM_414597 /// XM_414600	-0.333579	0.0379331
										GgaAffx.20800.1.S1_at	---	---	-0.332828	0.0463674
										GgaAffx.25062.1.S1_at	AFF3	XM_001233771	-0.332403	0.038749
										GgaAffx.20562.1.S1_at	---	---	-0.332328	0.0360877
										RPTR-Gga-NM_131175-1_at	---	---	-0.331775	0.0417943
										Gga.10202.1.A1_at	---	---	-0.330901	0.0425617
										Gga.15470.1.S1_at	---	---	-0.330638	0.0394454
										Gga.13189.1.S1_at	---	---	-0.330524	0.0306896
										GgaAffx.20260.1.S1_at	---	---	-0.330358	0.0372087
										GgaAffx.20098.1.S1_at	RRH	NM_001079759 /// XM_001234118	-0.330289	0.0281229
										Gga.18241.1.S1_at	---	---	-0.326654	0.038536
										GgaAffx.7156.3.S1_at	---	---	-0.325321	0.0393636
										GgaAffx.13129.1.S1_at	RMI1	NM_001031612	-0.325021	0.0390424
										GgaAffx.12591.1.S1_at	WDR5	NM_001006198	-0.323549	0.0324447
										GgaAffx.22835.1.S1_s_at	LOC770184	XM_001233511	-0.323435	0.0283964
										GgaAffx.12469.1.S1_at	RCJMB04_16d24	NM_001031539	-0.323408	0.0310456
										GgaAffx.7495.1.A1_at	CCR9	NM_001045840	-0.323145	0.0497688
										Gga.9801.1.A1_at	---	---	-0.322795	0.0444109
										Gga.4969.1.S1_at	GLI2	NM_001098851 /// XM_422086	-0.322633	0.0470541
										Gga.19036.1.S1_at	PRPSAP1	XM_415620	-0.322272	0.0497688
										Gga.3039.1.S1_at	CCND1	NM_205381	-0.32221	0.04821
										GgaAffx.10526.1.S1_at	ATP6V1C2	XM_419951	-0.322149	0.0490611
										GgaAffx.12696.1.S1_at	39877	NM_001012906	-0.321464	0.0496117
										Gga.8809.1.S1_at	CUL4B	XM_420335	-0.319758	0.0382794
										Gga.5755.1.S1_at	TSPAN4	XM_421038	-0.319658	0.0336601
										GgaAffx.7159.1.A1_at	---	---	-0.319231	0.0489575
										GgaAffx.5039.1.S1_at	CORO2B	XR_026909	-0.319091	0.0341503
										Gga.19009.1.S1_at	---	---	-0.319031	0.0380416
										GgaAffx.12913.1.S1_at	LAMC1	XM_001234658	-0.318373	0.0351606
										Gga.16566.1.S1_at	IQWD1	XM_416649	-0.318213	0.0444109
										GgaAffx.25962.2.S1_s_at	TOX3	XM_414090	-0.317248	0.0417943
										Gga.4105.2.S1_a_at	SERPINE2	NM_001083920 /// XM_422621	-0.317061	0.0486884
										Gga.14101.1.A1_at	---	---	-0.316737	0.0421586
										GgaAffx.26477.1.S1_at	GJC2	XM_418503	-0.315727	0.0336081
										GgaAffx.12750.1.S1_s_at	RASSF3	NM_001007851	-0.314674	0.0490611
										GgaAffx.10700.1.S1_at	OPN5	NM_001130743 /// XM_426228	-0.314543	0.0346634
										Gga.8984.1.S1_at	ACTR3	NM_204307	-0.314513	0.0208357
										GgaAffx.3871.2.S1_s_at	OTOG	XM_421007	-0.313805	0.0444981
										Gga.4218.1.S1_at	UFM1	NM_001030827	-0.313555	0.0479844
										GgaAffx.4764.1.S1_at	C20orf86	XM_417492	-0.31248	0.0425617
										GgaAffx.13141.1.A1_at	---	---	-0.311985	0.0428779
										Gga.10415.1.S1_a_at	NOL10	XM_419950	-0.311618	0.0308217
										GgaAffx.12933.1.S1_at	SLC25A13	NM_001012949	-0.311191	0.0490611
										Gga.18382.1.A1_at	---	---	-0.3109	0.0420888
										GgaAffx.8310.1.A1_at	---	---	-0.310167	0.0403421
										GgaAffx.4754.2.S1_s_at	SLIT1	XM_421715	-0.308994	0.0362121
										Gga.2317.1.S1_at	COQ2	XM_420564	-0.308878	0.0336601
										Gga.12598.1.S1_at	RHOJ	XM_001234863 /// XM_421413	-0.308615	0.0486424
										Gga.5765.1.S1_at	POMP	XM_417119	-0.307059	0.031681
										GgaAffx.3970.1.S1_at	---	---	-0.306793	0.0455846
										GgaAffx.4249.1.S1_at	WFDC2	XM_417472	-0.306393	0.035113
										Gga.17769.1.S1_at	---	---	-0.305409	0.0462933
										Gga.17829.1.S1_at	---	---	-0.305364	0.0471177
										Gga.968.1.S1_at	COL20A1	NM_001004392	-0.305319	0.0470541
										GgaAffx.3757.1.S1_at	SNED1	XR_027037	-0.30526	0.0344303
										Gga.889.1.S1_at	ITGA3	NM_204146	-0.304279	0.0359021
										Gga.18641.1.S1_at	---	---	-0.303149	0.0265979
										Gga.17941.1.S1_at	RNF2	XM_422295	-0.302587	0.0445915
										GgaAffx.21826.1.S1_at	B2M	NM_001001750	-0.300836	0.0490162
										GgaAffx.9506.1.S1_at	SV2C	XM_429151	-0.300318	0.0428779
										GgaAffx.20712.1.S1_s_at	---	---	-0.298833	0.0428779
										Gga.2008.1.S1_at	BNIP3	XM_421829	-0.298568	0.0275198
										GgaAffx.12557.1.S1_s_at	TPST2	NM_001012794	-0.298234	0.0464196
										Gga.14727.1.S1_at	LOC415418	XM_429323	-0.296976	0.0428779
										Gga.2172.1.S1_at	PPP1R12B	NM_204727	-0.296716	0.0411612
										Gga.20081.1.S1_s_at	RCJMB04_17e22	NM_001012933	-0.296331	0.0463674
										GgaAffx.11475.1.S1_s_at	RCJMB04_1l12	NM_001030884	-0.29557	0.0481019
										GgaAffx.1550.1.A1_at	---	---	-0.294434	0.0496908
										GgaAffx.12402.1.S1_s_at	RCJMB04_14g12	NM_001039335	-0.29434	0.0423012
										Gga.4091.2.S1_a_at	MYLK	NM_205459	-0.294188	0.0474121
										GgaAffx.12000.1.S1_at	SUCLG2	NM_001006141	-0.29409	0.0305954
										GgaAffx.5085.5.S1_at	LOC429152	XM_426707	-0.293413	0.0490611
										Gga.5921.1.S1_at	REEP5	XM_001233335	-0.291005	0.0424583
										Gga.2742.1.S1_at	FAM96A	NM_001030555	-0.29067	0.0425617
										Gga.17253.1.S1_at	CHPT1	NM_001030764	-0.290314	0.0444109
										Gga.4058.1.S2_s_at	LOC396473	NM_205480	-0.289782	0.0487735
										GgaAffx.12646.1.S1_at	RCJMB04_19o18	NM_001031430	-0.289091	0.042718
										Gga.9124.1.S1_at	LOC419511	XM_417662	-0.288304	0.0466624
										GgaAffx.13180.1.S1_s_at	MTAP	NM_001031604	-0.286554	0.0423012
										GgaAffx.12983.1.S1_at	RCJMB04_28l23	NM_001039316	-0.285058	0.0423012
										Gga.1368.1.S2_at	LMNB1	NM_205286	-0.284044	0.0464196
										GgaAffx.24329.1.A1_at	FBXO40	XM_424000	-0.28008	0.0440928
										Gga.2478.1.S1_at	---	---	-0.277513	0.0417987
										GgaAffx.11516.1.S1_at	LOC416777	NM_001006182	-0.27525	0.0466624
										GgaAffx.2360.1.S1_at	---	---	-0.27519	0.0425617
										GgaAffx.12236.1.S1_s_at	UCHL5	NM_001006530	-0.274493	0.0465189
										Gga.5850.1.S1_at	MED21	XM_416442	-0.273992	0.0424583
										Gga.5344.1.S1_at	---	---	-0.272492	0.0496117
										Gga.1322.2.S1_x_at	PPP3CA	XM_420664	-0.269494	0.038697
										GgaAffx.11605.1.S1_at	C18orf22	NM_001012861	-0.268524	0.0417943
										Gga.7070.1.S1_at	---	---	-0.268456	0.0496908
										Gga.4477.1.S1_s_at	C21orf33	NM_001030798	-0.258886	0.0470541
										Gga.337.1.S1_at	CHRNA2	NM_204815	-0.25732	0.0486424
										Gga.1026.2.S1_a_at	RPS15A	XM_001234299 /// XM_425249	-0.255739	0.0470541
										Gga.13026.1.S1_at	RAB8B	XM_413757	-0.247328	0.0498181
										Gga.16961.1.S1_at	---	---	-0.247255	0.0480681
										Gga.1589.1.S1_at	---	---	-0.24233	0.0490611
										GgaAffx.11450.1.S1_at	GALK2	NM_001030557	-0.238657	0.0476446
										GgaAffx.331.1.S1_at	SPIRE2	XM_414215	0.255817	0.0490162
										Gga.6758.1.S1_s_at	TAL1	NM_205352	0.259096	0.0448917
										Gga.19128.1.S1_s_at	ASRGL1	XM_419885	0.259106	0.042293
										GgaAffx.24140.1.S1_s_at	ELP2	XM_419067	0.274739	0.0423337
										Gga.1823.1.S1_at	PET112L	XM_420446	0.274835	0.0435497
										Gga.1078.1.S1_at	KIAA0406	XM_001234098	0.275633	0.0470541
										GgaAffx.25143.1.S1_s_at	ZC3H13	XM_417045	0.275669	0.0317044
										GgaAffx.2440.3.S1_s_at	PIGT	XM_417358	0.276167	0.0486424
										Gga.6276.2.S1_a_at	PES1	XM_001234132	0.278318	0.0424645
										GgaAffx.11483.1.S1_s_at	RCJMB04_1m9	NM_001030899	0.280165	0.0349576
										GgaAffx.21651.1.S1_at	---	---	0.281678	0.0463674
										GgaAffx.204.1.S1_s_at	RCJMB04_10b6	NM_001030925	0.282028	0.0482946
										Gga.12528.1.S1_at	---	---	0.282984	0.0441092
										Gga.385.1.S1_at	DUSP4	NM_204838	0.283316	0.0351475
										Gga.17055.1.S2_s_at	---	---	0.285075	0.0423012
										Gga.2671.2.S1_a_at	TUBG1	XM_418146	0.285265	0.0428779
										GgaAffx.5323.2.S1_at	DHX8	XM_418105	0.285825	0.0393636
										GgaAffx.8350.1.S1_at	C9orf5	XM_419042	0.286625	0.0474792
										GgaAffx.26199.1.S1_at	RCJMB04_13a9	NM_001031224	0.287463	0.038749
										GgaAffx.20988.1.S1_at	---	---	0.294217	0.0357882
										GgaAffx.26721.1.S1_s_at	NOB1	XM_414227	0.294857	0.0421586
										GgaAffx.20570.1.S1_s_at	MTMR3	XM_415304	0.295035	0.0473139
										Gga.4917.1.S1_s_at	ACAD9	NM_001006136	0.295104	0.0341295
										GgaAffx.20782.1.S1_s_at	RCJMB04_4i6	NM_001031297	0.296098	0.0428779
										GgaAffx.6879.1.S1_at	---	---	0.296818	0.0464196
										Gga.4982.1.S1_at	LOC395492	---	0.297613	0.0423012
										Gga.5716.1.S1_s_at	SEC23B	NM_001006179	0.297764	0.0390486
										GgaAffx.2403.1.S1_at	PAPD5	XM_414098	0.297786	0.0347617
										GgaAffx.21825.1.S1_s_at	CYP3A37	NM_001001751	0.298262	0.0357882
										Gga.7947.1.S1_at	---	---	0.298344	0.0423012
										GgaAffx.26394.1.S1_at	CAMK2G	XM_421612	0.298537	0.0372798
										GgaAffx.964.1.S1_at	LOC419409	XM_417571	0.299019	0.0471091
										GgaAffx.22624.1.S1_at	TUBGCP4	XM_413958	0.299453	0.0423349
										Gga.16529.2.S1_s_at	ICMT	NM_001006298	0.300384	0.0361122
										Gga.1336.2.S1_at	ISG20L2	XM_001232172	0.304142	0.0490611
										Gga.5906.1.S1_at	SYNGR3	NM_001007834	0.30442	0.0325318
										Gga.1144.2.S1_a_at	C6orf166	XM_001233692 /// XM_419845	0.306972	0.0347135
										Gga.16418.1.S1_at	---	---	0.307523	0.0417943
										GgaAffx.11878.1.S1_s_at	SFRS5	NM_001031197	0.308275	0.0271091
										Gga.4729.2.S1_at	RPL18A	XM_416064	0.309952	0.0421586
										GgaAffx.1315.1.S1_at	PIGQ	XM_001232059	0.311753	0.0352253
										GgaAffx.23151.1.S1_at	PNN	XM_421253	0.312675	0.0312685
										Gga.9349.1.S1_s_at	---	---	0.313155	0.0357882
										Gga.5459.2.S1_s_at	---	---	0.313474	0.038749
										Gga.5280.1.S1_at	---	---	0.314676	0.0263365
										GgaAffx.24196.1.S1_s_at	EDG4	NM_001115081 /// XM_423763	0.316358	0.042293
										Gga.5995.1.S1_at	ACOT7	XM_417533	0.316441	0.0398182
										GgaAffx.26702.1.S1_s_at	LOC422229	XR_027238	0.317507	0.0326125
										GgaAffx.21980.1.S1_s_at	PLIN	NM_001127439 /// XM_413860	0.319192	0.0401653
										GgaAffx.25594.1.S1_at	CSNK1D	XM_415634	0.319766	0.0490611
										GgaAffx.6693.1.S1_s_at	STRN	XM_419519	0.321316	0.0370257
										GgaAffx.24339.1.S1_x_at	LOC425235 /// LOC426360	XM_424016 /// XR_027233	0.321554	0.0271725
										Gga.9851.2.S1_a_at	LOC419468	XM_417625	0.321731	0.0309923
										GgaAffx.6483.2.S1_s_at	WRN	XM_001235032	0.322479	0.0339085
										GgaAffx.1361.1.S1_s_at	SRP68	NM_001006204	0.323731	0.042916
										Gga.7730.1.S1_at	---	---	0.324313	0.018794
										Gga.4637.2.S1_s_at	YARS	NM_001006314	0.325204	0.0268538
										Gga.16326.1.S1_at	---	---	0.326559	0.020437
										Gga.7347.2.S1_at	MCAT	XM_425506	0.328471	0.0413155
										Gga.4578.1.S1_at	LOC423766	XM_430095	0.328713	0.0472663
										GgaAffx.22538.1.S1_at	ARHGAP1	XM_426422	0.329095	0.0489575
										GgaAffx.21264.1.S1_s_at	MED27	XM_415455	0.330546	0.031476
										GgaAffx.25593.1.S1_s_at	XPO6	XM_414725	0.330602	0.0486884
										GgaAffx.1741.1.S1_at	PCYOX1L	XM_414526	0.332049	0.0393636
										GgaAffx.25411.1.S1_s_at	HEATR1	XM_422958	0.333225	0.0347617
										Gga.15981.1.S1_at	RCJMB04_6p13	NM_001030728	0.334013	0.0463626
										GgaAffx.5852.1.S1_at	RNPS1	XM_415051	0.334332	0.0435497
										Gga.13759.1.A1_at	MMRN2	XM_421496	0.334448	0.038475
										GgaAffx.24344.1.S1_s_at	NISCH	XM_414245	0.334586	0.0280437
										Gga.7817.2.S1_a_at	DNAJC13	XM_418787	0.335196	0.042293
										Gga.12681.1.S1_s_at	CHD2	XM_413879	0.335268	0.0183012
										Gga.7415.1.S1_at	TPP1	XM_423326	0.335752	0.0470541
										GgaAffx.11258.1.S1_s_at	ATRN	XM_420884	0.339148	0.0419676
										Gga.1207.1.S1_at	LOC426515	XM_424154	0.339749	0.0461768
										Gga.2569.3.S1_a_at	TERF2	XM_414224	0.340015	0.0448875
										Gga.8743.1.S1_at	ADIPOR1	NM_001031027	0.340386	0.0490162
										GgaAffx.5864.1.S1_s_at	WDR26	XM_419389	0.341606	0.0351475
										Gga.5333.1.S1_at	DPP8	XM_425086	0.342659	0.0425617
										Gga.12050.1.S1_at	LAT2	NM_001007482	0.343184	0.0351606
										GgaAffx.24196.1.S1_at	EDG4	NM_001115081 /// XM_423763	0.344121	0.0325825
										GgaAffx.7943.1.S1_s_at	NCF4	NM_001039272	0.344349	0.0393897
										Gga.5694.1.S1_at	UBE2Q2	XM_413740	0.344947	0.0448875
										Gga.7604.2.S1_a_at	PLSCR1	XM_001231236 /// XM_422696	0.344961	0.0228711
										GgaAffx.22198.1.S1_s_at	---	---	0.345151	0.0225633
										Gga.6448.1.S1_s_at	PHLDA2	XM_421020	0.345164	0.031038
										Gga.18948.1.S1_at	TACC1	XM_428807	0.346269	0.0342671
										Gga.4384.1.S2_s_at	BIRC2	NM_001007822	0.346577	0.0451147
										Gga.70.1.S1_at	NKX3-2	---	0.347625	0.0448133
										Gga.11316.1.S1_s_at	ALDH1L2	XM_416314	0.347637	0.04821
										GgaAffx.2321.1.S1_at	MYO9B	XM_418252	0.348393	0.0255797
										GgaAffx.5385.1.S1_at	MDH1B	XM_421952	0.348538	0.043877
										Gga.17678.1.S1_x_at	LOC770627	XM_001233965	0.34921	0.0359021
										GgaAffx.22565.2.S1_s_at	ALS2	XM_421940	0.349556	0.0493407
										GgaAffx.26767.1.S1_s_at	LARP4	NM_001012700	0.350332	0.0260968
										GgaAffx.9376.2.S1_s_at	RCJMB04_19o2	NM_001031418	0.35064	0.0423337
										Gga.6219.2.S1_at	OXA1L	XM_423587	0.351225	0.0413155
										Gga.4425.1.S1_at	GOT2	NM_205523	0.351736	0.0497688
										Gga.2112.1.S1_at	---	---	0.351923	0.0360877
										GgaAffx.4012.1.S1_s_at	UBE3C	NM_001030967	0.351975	0.0490611
										Gga.739.2.S1_a_at	---	---	0.352397	0.0426918
										GgaAffx.22343.1.S1_s_at	ARHGAP21	XM_418602	0.352692	0.0234505
										Gga.8361.1.S1_s_at	PRPF19	NM_001039331 /// XM_001235799	0.353711	0.0246788
										GgaAffx.4283.1.S1_at	LOC771371	XM_001234653	0.354208	0.0476446
										Gga.3754.1.S1_a_at	HES1	NM_001005848 /// NM_204472	0.356194	0.0425617
										GgaAffx.21599.1.S1_at	SLC25A28	XM_421702	0.358146	0.0424681
										Gga.7224.2.S1_s_at	NRBP1	NM_001006420	0.358634	0.0208365
										Gga.5297.1.S1_at	WBP2	XM_415626	0.358801	0.0284038
										Gga.11227.1.S1_at	BST1	XM_420775	0.360356	0.0249917
										GgaAffx.24111.1.S1_x_at	LOC771258	XR_026649	0.362414	0.0351606
										Gga.2183.1.S1_at	GRTP1	XM_416941	0.362821	0.0382794
										GgaAffx.25431.1.S1_s_at	TMEM24	XM_425792	0.363017	0.0340631
										GgaAffx.26365.1.S1_at	C3orf31	XM_425154	0.363282	0.0406381
										Gga.12444.1.S2_s_at	CALM1	NM_001110364	0.363392	0.0382794
										Gga.19860.1.S1_at	L3MBTL2	NM_001006238	0.363575	0.048201
										Gga.1295.1.S1_at	UBE2A	NM_204865	0.365013	0.0357882
										GgaAffx.26293.1.S1_at	KIAA1166	XM_420173	0.365698	0.0423012
										Gga.6967.2.S1_at	DDX31	XM_425332	0.366467	0.0265979
										GgaAffx.11962.1.S1_s_at	PSME4	NM_001006393 /// XM_001232434	0.367264	0.0335151
										GgaAffx.3526.1.S1_at	LOC416005	XR_027205	0.36829	0.0390214
										GgaAffx.26393.1.S1_s_at	---	---	0.368394	0.0280644
										Gga.5797.1.S1_at	---	---	0.368498	0.0490162
										Gga.7144.1.S1_at	C19orf28	XM_418193	0.369367	0.0393636
										GgaAffx.3928.1.S1_at	C16orf84	XM_414210	0.36986	0.0357882
										GgaAffx.24548.1.S1_at	ESCO1	XM_419155	0.369958	0.038749
										GgaAffx.21605.1.S1_s_at	LOC420491	XM_418593	0.371091	0.0386947
										Gga.4446.1.S3_at	GIT2	NM_204206	0.37147	0.0490162
										Gga.4287.1.S1_at	PPP2CB	NM_205124	0.371504	0.0423012
										GgaAffx.26524.1.S1_at	C20orf20	XM_417408	0.37156	0.0310587
										GgaAffx.22193.4.S1_s_at	CADPS	XM_001233822 /// XM_001233834 /// XM_001233868 /// XM_001233889 /// XM_001233907 /// XM_414412	0.37156	0.0246788
										GgaAffx.23329.1.S1_at	GOLGA5	XM_421329	0.371685	0.0168943
										Gga.578.1.S1_at	IKZF1	NM_205088	0.373717	0.0280935
										GgaAffx.26537.4.S1_s_at	NOLC1	XM_421630	0.375176	0.0292219
										GgaAffx.26403.2.S1_s_at	TPR	XM_422300	0.375393	0.0342671
										GgaAffx.924.1.S1_at	PI4KA	XM_415062	0.376387	0.0294366
										GgaAffx.7265.1.S1_at	PCTK2	XM_416161	0.376501	0.030585
										GgaAffx.6408.1.S1_s_at	CTAGE5	XM_001234933	0.376503	0.0430824
										GgaAffx.25198.2.S1_at	FAM76B	XM_417189	0.376748	0.0420888
										GgaAffx.25515.1.S1_s_at	ZMYM4	XM_417783	0.376849	0.0341503
										GgaAffx.25526.2.S1_s_at	SF3B3	XM_001232347	0.37706	0.0330107
										GgaAffx.1663.1.S1_at	GMPPB	XM_414268	0.377679	0.0490162
										GgaAffx.11530.1.S1_at	RCJMB04_2d1	NM_001012788	0.3781	0.0441969
										GgaAffx.26393.1.S1_at	---	---	0.378155	0.0245051
										Gga.17306.1.S1_at	---	---	0.378291	0.0466624
										Gga.1054.1.S1_at	RCJMB04_3i4	NM_001031324	0.378662	0.0320875
										Gga.4761.3.S1_a_at	---	---	0.378767	0.0351606
										Gga.7765.1.S1_at	CHST2	XR_027120	0.378864	0.0237952
										GgaAffx.22364.1.S1_at	LOC415641 /// LOC423151	XM_414007 /// XM_421078	0.379278	0.0225633
										Gga.16263.1.S1_at	---	---	0.379547	0.0149231
										GgaAffx.26629.3.S1_s_at	KIAA0664	XM_415920	0.379554	0.0428079
										Gga.8806.2.S1_a_at	POFUT2	XM_421892	0.379601	0.0450481
										GgaAffx.25620.1.S1_s_at	AHCYL1	NM_001030913	0.380029	0.0217065
										Gga.15421.1.S1_s_at	LOC422151	XM_420152	0.380153	0.0249917
										GgaAffx.7034.1.S1_at	TAF5L	XM_419579	0.380213	0.0424583
										GgaAffx.23308.1.S1_s_at	CCDC88C	XM_421320	0.381097	0.0420888
										GgaAffx.7442.1.S1_at	DIRC2	XM_422095	0.38121	0.0271091
										GgaAffx.4840.2.S1_s_at	DIS3L2	XM_422741	0.381329	0.0269272
										Gga.175.1.S1_at	DEFB1	NM_204650	0.381382	0.0495023
										Gga.12037.1.S1_s_at	LOC424150	XM_421997	0.382396	0.0271091
										GgaAffx.22160.1.S1_at	RNF10	XM_415267	0.382694	0.0320875
										GgaAffx.7234.1.S1_s_at	RABGGTB	XM_422548	0.382797	0.0283964
										Gga.8344.2.A1_a_at	RGS3	NM_001048051 /// NM_001048052 /// NM_001048053 /// NM_204459	0.383078	0.033203
										GgaAffx.646.1.S1_s_at	STT3A	NM_204345 /// XM_001231581	0.383734	0.0458696
										GgaAffx.9013.1.S1_at	GNPDA2	XM_420726	0.38382	0.0466624
										Gga.17561.2.S1_a_at	LOC426097	XM_430357	0.38402	0.0380416
										Gga.11844.1.S1_s_at	KLF10	XM_418366	0.384612	0.0291588
										Gga.1442.1.S1_at	---	---	0.385079	0.0301028
										Gga.12931.1.S1_s_at	ELL	NM_001012847	0.385082	0.0231141
										GgaAffx.10650.3.S1_s_at	EXTL3	XM_420030	0.385155	0.0341503
										Gga.6276.1.S1_at	---	---	0.385254	0.0360455
										Gga.4316.2.S1_a_at	PAPOLA	XM_421352	0.386394	0.0423854
										GgaAffx.20747.1.S1_s_at	---	---	0.386725	0.0381034
										GgaAffx.8923.1.S1_at	---	---	0.386785	0.0403421
										GgaAffx.11243.1.S1_at	LOC429304	XM_426861	0.38749	0.047609
										Gga.16532.1.S1_at	MAP3K3	XM_418076	0.388016	0.0494905
										GgaAffx.2464.1.S1_at	PRMT3	XM_420907	0.388068	0.0273298
										Gga.1599.1.S1_s_at	PARP6	XM_001232752	0.38833	0.0490611
										GgaAffx.10336.1.S1_at	WDR4	XM_416749	0.388779	0.0260968
										Gga.13438.1.S1_s_at	RBM5	NM_001012780	0.389319	0.0380416
										GgaAffx.4222.1.S1_at	RCJMB04_1d17	NM_001030862	0.389377	0.048417
										GgaAffx.22818.1.S1_s_at	COPA	NM_001031405	0.389646	0.0291479
										GgaAffx.1347.1.S1_s_at	C19orf6	XM_418222	0.390171	0.0455958
										Gga.20059.1.S1_at	---	---	0.390932	0.0208365
										GgaAffx.10509.2.S1_s_at	TAF2	NM_001031508	0.391103	0.0450481
										GgaAffx.24906.1.S1_at	USP9X	XM_001233541 /// XM_416773	0.391781	0.0368663
										GgaAffx.10393.1.S1_at	CYBB	NM_001100286 /// XM_416783	0.391909	0.0423337
										GgaAffx.579.1.S1_s_at	SRPK1	XM_419265	0.392401	0.0266727
										GgaAffx.20567.1.S1_at	SETDB1	XM_423391	0.393783	0.0383166
										GgaAffx.20199.1.S1_s_at	RQCD1	NM_001006521	0.393819	0.0428779
										Gga.16755.1.S1_s_at	LOC770146 /// TAF3	NM_001030841 /// XM_001233471	0.394329	0.0129176
										Gga.9480.1.S1_at	FAT	XM_420680	0.394364	0.0450481
										GgaAffx.1937.1.S1_s_at	OGFOD1	XM_414062	0.394383	0.0265725
										Gga.4985.1.S1_a_at	HDAC1	NM_204156 /// XM_001233396	0.394427	0.0456301
										GgaAffx.8639.1.S1_at	AKAP8L	XM_001236352	0.394677	0.0351606
										Gga.16575.1.S1_s_at	DDX47	NM_001007853	0.394928	0.0376859
										Gga.555.1.S1_at	PAX7	NM_205065	0.395104	0.0144482
										GgaAffx.1747.1.S1_at	ECD	XM_421522	0.395302	0.0490162
										GgaAffx.11447.1.S1_s_at	SF3B3	XM_001232347	0.395582	0.0351475
										GgaAffx.23367.1.S1_s_at	---	---	0.395748	0.0368041
										GgaAffx.12237.1.S1_s_at	OGT	XM_001232518	0.396881	0.0392452
										GgaAffx.24386.1.S1_at	RIMKLB	XM_416481	0.397073	0.035113
										GgaAffx.22473.1.S1_s_at	UACA	XM_413937	0.397125	0.0423337
										GgaAffx.5362.2.S1_s_at	LOC417253	XR_026938	0.397258	0.0355732
										Gga.16665.1.S1_at	EEPD1	XM_418838	0.397368	0.0280644
										GgaAffx.12579.1.S1_at	DUSP10	NM_001031044	0.397736	0.0128601
										GgaAffx.2440.4.S1_s_at	PIGT	XM_417358	0.398046	0.0361122
										GgaAffx.26128.1.S1_at	GAA	XM_001232640	0.398388	0.0209379
										Gga.11560.2.S1_a_at	PIK3AP1	NM_204350	0.39869	0.0133705
										Gga.11702.2.S1_s_at	SDAD1	XM_420597	0.398883	0.0417943
										GgaAffx.24799.1.S1_s_at	URB1	XM_425545	0.398975	0.027173
										Gga.3792.3.S1_a_at	TOM1	NM_205144	0.399269	0.031038
										GgaAffx.22574.1.S1_s_at	CAND2	XM_414452	0.399277	0.0486424
										GgaAffx.11160.1.S1_at	COASY	XM_423303	0.399402	0.0290462
										Gga.18697.1.S1_s_at	FBXL10	XM_415137	0.399713	0.0382794
										GgaAffx.25972.1.S1_at	KIAA0100	XM_415819	0.399782	0.0433324
										Gga.2657.1.S1_s_at	---	---	0.399872	0.0271091
										GgaAffx.7514.2.S1_s_at	SPATA5	XM_420619	0.400623	0.0490162
										GgaAffx.8804.1.S1_at	SPIRE1	XM_419119	0.401079	0.0324447
										Gga.836.1.S1_at	POU2F1	NM_205472	0.401417	0.0423012
										GgaAffx.26560.1.S1_at	ARHGAP29	XM_422329	0.401494	0.0394454
										GgaAffx.1421.4.S1_s_at	DGKQ	XM_424953	0.402213	0.0268639
										GgaAffx.26298.1.S1_at	GLE1	XM_415496	0.403018	0.0424681
										GgaAffx.26281.3.S1_s_at	ARFGEF2	XM_417388	0.403286	0.0376188
										Gga.16782.1.S1_at	PIK3CD	NM_001012696	0.403484	0.0347617
										GgaAffx.7355.1.S1_at	SPOP	XM_423281	0.403546	0.0348075
										GgaAffx.9169.1.S1_at	LOC426541	XM_424180	0.404237	0.0260968
										GgaAffx.24561.1.S1_at	GSK3B	XM_416557	0.404822	0.0249917
										Gga.13386.1.S1_s_at	BAZ2B	NM_204677	0.405107	0.0307423
										Gga.16507.1.S1_at	---	---	0.405426	0.0271091
										AF243438.CDS16.S1_s_at	---	---	0.405559	0.0445915
										Gga.1147.1.S1_s_at	MAPK8	XM_001233168 /// XM_421650	0.405606	0.038749
										Gga.16169.1.S1_at	---	---	0.406034	0.0481638
										GgaAffx.21905.1.S1_at	DDX51	XM_415229	0.406587	0.0368663
										Gga.17577.1.S1_at	---	---	0.406613	0.0370257
										GgaAffx.11890.1.S1_s_at	MTF1	NM_001031495	0.407345	0.0235777
										Gga.20033.1.S1_at	CCNL1	XM_422826	0.407361	0.0353544
										GgaAffx.4327.1.S1_at	BTAF1	XM_421689	0.407577	0.0256131
										Gga.19397.1.S1_at	NOL12	XM_416274	0.408362	0.0265979
										Gga.13869.1.S1_s_at	ZMYM4	XM_417783	0.408374	0.0463674
										GgaAffx.24305.1.S1_at	MAP3K5	XM_419725	0.408435	0.0216192
										Gga.17263.1.S1_at	LOC424155	XM_430133	0.408746	0.0275476
										GgaAffx.11777.1.S1_at	FLII	NM_001030635	0.409395	0.020926
										GgaAffx.1743.1.S1_s_at	RCJMB04_4k4	NM_001031398 /// XM_001233388	0.410139	0.0335805
										GgaAffx.26421.1.S1_at	KIAA0913	XM_421614	0.410285	0.0231594
										Gga.9845.1.S1_s_at	---	---	0.411249	0.0306896
										GgaAffx.2611.1.S1_at	FBXL10	XM_415137	0.41155	0.0236358
										GgaAffx.4442.3.S1_s_at	KIF21A	XM_415936	0.412197	0.0380416
										GgaAffx.7361.1.S1_at	PTPN4	XM_422082	0.412378	0.0469039
										GgaAffx.20705.1.S1_s_at	LOC425891	XM_430331	0.41298	0.0471091
										Gga.5999.2.S1_at	PSME3	NM_001012550	0.413237	0.0476221
										Gga.17496.1.S1_at	LOC416876	XR_027134	0.413319	0.0368041
										GgaAffx.11787.1.S1_s_at	RCJMB04_5e9	NM_001031600 /// XM_001235383	0.414752	0.0360877
										GgaAffx.3464.2.S1_s_at	APPL1	XM_414344	0.416271	0.0320514
										GgaAffx.5183.1.S1_at	FBXW8	XM_415314	0.417056	0.0191052
										Gga.12922.1.S1_s_at	SLC12A7	NM_001006371 /// XM_001233066	0.41711	0.0234505
										Gga.16783.1.S1_at	---	---	0.417567	0.0361779
										Gga.9057.1.S1_at	DNAJC14	XM_424066	0.417806	0.0224435
										Gga.16274.3.S1_a_at	---	---	0.418072	0.0271091
										GgaAffx.2508.2.S1_s_at	RGS9	XM_415685	0.418672	0.0370882
										GgaAffx.25694.1.S1_s_at	PRPF8	XM_415805	0.418836	0.0341295
										GgaAffx.11670.1.S1_s_at	RCJMB04_3g13	NM_001031040	0.419182	0.0246788
										Gga.6870.1.S1_at	FBXO39	XR_026790	0.4195	0.0265725
										GgaAffx.20246.1.S1_s_at	---	---	0.419563	0.0154207
										Gga.16036.1.S1_at	UACA	XM_413937	0.420514	0.0176413
										GgaAffx.9890.1.S1_at	WFS1	XM_420803	0.420539	0.0476299
										GgaAffx.8586.3.S1_s_at	LOC416322	XM_414639	0.421001	0.027173
										GgaAffx.10587.1.A1_s_at	---	---	0.421561	0.0347786
										GgaAffx.24149.4.S1_s_at	KIAA0528	XM_416427	0.421651	0.0168943
										Gga.16670.2.S1_s_at	DCK	NM_001006451	0.421651	0.0394735
										GgaAffx.8660.1.S1_at	FAT	XM_420680	0.421699	0.041174
										Gga.16823.1.S1_at	---	---	0.421742	0.0445322
										GgaAffx.22819.1.S1_at	ECT2	XM_422790	0.422237	0.0490611
										GgaAffx.24766.1.S1_s_at	POLR1A	XM_420851	0.422291	0.0258608
										GgaAffx.20171.1.S1_at	---	---	0.422654	0.0271725
										Gga.1134.1.S1_at	GNAI3	NM_204249	0.422901	0.0423012
										GgaAffx.22272.1.S1_at	LOC424919	XM_422729	0.423907	0.0251868
										Gga.2964.2.S1_at	CCT6A	NM_001006216	0.423954	0.0411024
										Gga.693.1.S1_at	CSRP1	NM_205248	0.424074	0.0311288
										Gga.13993.1.S1_s_at	OSGIN2	XM_418327	0.424136	0.038749
										Gga.4867.3.S1_a_at	TXNDC17	XM_415925	0.424381	0.0355421
										Gga.13581.1.S1_s_at	GABPA	NM_001007858	0.424827	0.0246788
										GgaAffx.9858.2.S1_s_at	USP45	NM_001031079	0.425065	0.044866
										Gga.9347.2.S1_s_at	NFRKB	NM_001006317	0.425467	0.041174
										Gga.3831.1.S2_at	PACSIN2	NM_205089	0.425846	0.0433254
										Gga.3986.2.S1_a_at	CA2	NM_205317	0.42629	0.0343999
										GgaAffx.26564.2.S1_s_at	KSR1	XM_425413	0.426534	0.0235777
										Gga.1967.1.S1_s_at	FAM107B	XM_424029	0.426666	0.020032
										GgaAffx.3632.1.S1_at	40058	XM_422654	0.426831	0.00994938
										Gga.477.1.S1_at	SLC11A1	NM_204964	0.426991	0.0357882
										GgaAffx.4365.1.S1_at	LOC416968	XM_415261	0.427192	0.0242243
										Gga.7366.1.S1_at	DEDD	XM_423146	0.427379	0.030585
										Gga.14002.2.S1_at	DENND4C	XM_424821	0.427485	0.045046
										GgaAffx.7038.2.S1_s_at	GALNT2	XM_419581	0.427539	0.0401653
										GgaAffx.9824.3.S1_s_at	MINA /// RCJMB04_19e21	NM_001079723 /// XM_416647 /// XM_423066	0.428143	0.0412084
										Gga.3293.1.S1_at	---	---	0.428198	0.0275198
										GgaAffx.24886.2.S1_s_at	PKNOX1	XM_416750	0.428258	0.0423337
										Gga.13174.1.S1_at	TUBD1	XM_415881	0.429581	0.0430781
										GgaAffx.2907.1.S1_at	IVD	XM_420942	0.429719	0.0441092
										Gga.7172.1.S1_at	---	---	0.429733	0.0461348
										GgaAffx.22497.1.S1_at	FBXW8	XM_415314	0.42978	0.00994938
										Gga.7388.2.S1_s_at	TOR1A	NM_001030687	0.429817	0.0275557
										GgaAffx.3494.1.S1_at	USP47	XM_420965	0.431041	0.0324381
										GgaAffx.10607.1.S1_at	GEMIN8	XM_416829	0.431116	0.0133705
										GgaAffx.21854.1.S1_at	AMY1A	NM_001001528	0.431226	0.0361779
										Gga.12247.1.S1_s_at	ALS2CR2	XM_421938	0.431318	0.0423012
										GgaAffx.21855.1.S1_s_at	LEPRE1	NM_001001529	0.431755	0.0355421
										Gga.19011.1.S1_at	FAM134C	XM_001234117	0.432009	0.0417943
										GgaAffx.1012.1.S1_at	ZZEF1	XM_415744	0.432026	0.0376645
										Gga.713.2.A1_at	---	---	0.432134	0.0271091
										Gga.694.1.S1_at	EPHB1	XM_422685	0.432663	0.0324447
										GgaAffx.9093.1.S1_at	ITFG2	XM_416486	0.433837	0.0250574
										GgaAffx.1493.1.S1_at	DENND1B	XM_422194	0.433888	0.0384845
										Gga.5707.1.S1_at	C7orf26	XM_414955	0.434021	0.0241481
										Gga.7347.1.S1_a_at	MCAT	XM_425506	0.434059	0.0189453
										Gga.7161.2.S1_a_at	ISCU	XR_027140	0.434059	0.020032
										GgaAffx.25875.1.S1_s_at	ALDH9A1	XM_422248	0.434598	0.0294366
										GgaAffx.26285.1.S1_at	AKAP10	XM_415856	0.43474	0.0470541
										GgaAffx.11438.1.S1_s_at	SLCO4A1	NM_001030856	0.435257	0.020437
										GgaAffx.26244.4.S1_s_at	PPFIA1	XM_421074	0.435918	0.0394454
										GgaAffx.10562.1.S1_at	ZNF513	XM_419998	0.435929	0.0341238
										Gga.19187.1.S1_at	RCJMB04_21i6	NM_001031223	0.436041	0.0379488
										GgaAffx.26677.1.S1_at	LOC423775	XM_421647	0.436144	0.0393636
										Gga.18291.1.S1_s_at	---	---	0.436608	0.0268639
										GgaAffx.21234.1.S1_s_at	---	---	0.436955	0.032917
										GgaAffx.5084.1.S1_at	CCDC88A	XM_419285	0.437777	0.0283014
										GgaAffx.6488.1.S1_at	IPP	XM_422442	0.437932	0.0435497
										Gga.4632.4.S1_a_at	RPL10A	XM_418020	0.438592	0.0372087
										GgaAffx.10100.1.S1_s_at	IBTK	XM_419865	0.439126	0.0284038
										GgaAffx.8072.2.S1_s_at	HIVEP1	XM_418944	0.4399	0.0211196
										Gga.1336.2.S1_a_at	ISG20L2	XM_001232172	0.439923	0.0231141
										Gga.1233.3.S1_at	AP3B1	XR_027204	0.43997	0.0271725
										GgaAffx.5574.1.S1_at	GTF3C1	XM_424687	0.44047	0.0336859
										GgaAffx.2985.1.S1_s_at	TRAFD1	NM_001006191	0.440747	0.038749
										GgaAffx.25639.1.S1_at	PDXDC1	XM_414728	0.44087	0.0260968
										Gga.15723.1.S1_at	LUC7L	XM_414951	0.44089	0.0448875
										GgaAffx.4746.2.S1_s_at	NAT15	XM_414956	0.442202	0.0272652
										Gga.19306.1.S1_at	---	---	0.442313	0.00900099
										Gga.10040.2.S1_at	---	---	0.444591	0.0409484
										Gga.2402.1.S1_at	CRY2	NM_204244	0.445107	0.0336589
										GgaAffx.1220.1.S1_at	RSBN1	XM_001235228	0.445308	0.0306896
										GgaAffx.26586.1.S1_s_at	SLC7A3	XM_420204	0.445531	0.0441092
										Gga.10432.1.S1_s_at	YTHDF1	NM_001012833	0.445559	0.0347135
										GgaAffx.1767.2.S1_s_at	XRN1	XM_001233695 /// XM_422596	0.44571	0.0358703
										GgaAffx.7969.2.S1_s_at	LARGE	NM_001004383	0.445755	0.0451147
										GgaAffx.1777.1.S1_at	UAP1	XR_027008	0.446169	0.0448133
										GgaAffx.7903.1.S1_s_at	EPC2	XM_422154	0.446276	0.01356
										GgaAffx.22627.2.S1_s_at	INOC1	XM_421134	0.447092	0.0360681
										Gga.2346.1.S1_s_at	---	---	0.447687	0.0341295
										Gga.7671.2.S1_s_at	GMPS	NM_001006556	0.44827	0.0494905
										Gga.12412.1.S1_at	ITGB1BP1	XM_419941	0.448875	0.0320875
										GgaAffx.3235.1.S1_s_at	PHF2	XM_414324	0.449136	0.0390214
										GgaAffx.25266.1.S1_at	LOC426599	XM_424236	0.449889	0.0463626
										Gga.17561.3.S1_x_at	LOC426097	XM_430357	0.450052	0.0243082
										Gga.17566.1.A1_at	---	---	0.450611	0.0433254
										GgaAffx.26161.1.S1_at	CGNL1	XM_413790	0.451077	0.0280327
										Gga.15836.1.S1_s_at	NISCH	XM_414245	0.451462	0.0463674
										GgaAffx.22553.1.S1_at	ALS2CR2	XM_421938	0.451544	0.0344303
										GgaAffx.11794.1.S1_s_at	CAPZA1	NM_205515	0.451659	0.0415787
										Gga.19462.1.S1_s_at	SLC25A39	XR_027099	0.452256	0.0428779
										GgaAffx.22980.1.S1_at	ZNF650	XM_422004	0.452624	0.0401653
										GgaAffx.21427.1.S1_at	CARHSP1	XM_414938	0.452792	0.0193605
										GgaAffx.6796.1.S1_s_at	TRIP11	XM_421324	0.453705	0.0207049
										GgaAffx.25354.1.S1_at	---	---	0.453866	0.0440551
										Gga.7296.3.S1_s_at	IFNGR2	NM_001008676	0.453904	0.0325318
										Gga.9872.1.S1_s_at	HERPUD1	XM_414010	0.454401	0.0476603
										Gga.6982.1.S1_at	LOC415553	XM_413923	0.454556	0.0271091
										Gga.10654.1.S1_at	---	---	0.455658	0.0370642
										GgaAffx.11288.1.S1_s_at	PEO1	NM_001031344 /// XM_001236713	0.455817	0.0327926
										Gga.4478.1.S1_at	UBE2J1	NM_204763	0.456116	0.0284038
										GgaAffx.2003.1.S1_s_at	CCDC6	NM_001031221	0.456364	0.0216192
										Gga.4954.3.S1_at	LOC396235	NM_205298 /// XM_001231220	0.456473	0.00915871
										GgaAffx.6400.2.S1_s_at	SLC35B2	XM_426131	0.457052	0.0336601
										GgaAffx.2912.1.S1_s_at	NLE1	XM_415857	0.459436	0.0412186
										GgaAffx.22831.1.S1_at	CCNF	XM_415043	0.45998	0.0284038
										GgaAffx.22749.2.S1_s_at	EFTUD2	NM_001031501	0.460049	0.0310456
										GgaAffx.24250.1.S1_s_at	ARID1B	XM_001232095	0.460052	0.0423337
										GgaAffx.7911.1.S1_s_at	KIAA0423	XM_421483	0.460554	0.0154207
										GgaAffx.24835.2.S1_s_at	RNF19A	XM_418362	0.461077	0.0184062
										Gga.4350.1.S1_at	FYN	NM_205349	0.461425	0.0306582
										Gga.4128.1.S2_at	TNS1	NM_205455	0.461802	0.0273298
										GgaAffx.20724.1.S1_at	---	---	0.46207	0.0317138
										GgaAffx.803.1.S1_at	MSL2L1	XM_426675	0.462129	0.0432103
										GgaAffx.20545.1.S1_s_at	---	---	0.462468	0.0357882
										Gga.11632.1.S1_s_at	---	---	0.462521	0.0472663
										GgaAffx.24465.1.S1_at	FNBP4	XM_424260	0.463162	0.0490162
										GgaAffx.22204.1.S1_s_at	ATXN7	XM_414415	0.463385	0.0258512
										GgaAffx.26771.1.S1_s_at	LIMA1	XM_424485	0.46363	0.0219188
										GgaAffx.11258.2.S1_s_at	ATRN	XM_420884	0.463947	0.0296937
										GgaAffx.5321.2.S1_s_at	SLC24A3	XM_419316	0.464946	0.0180585
										GgaAffx.13216.1.S1_s_at	NFKBIZ	NM_001006254	0.464955	0.043877
										Gga.9866.2.S1_a_at	RALB	XM_422085	0.465773	0.0409484
										GgaAffx.6748.1.S1_at	C14orf102	XM_421314	0.46676	0.0148186
										Gga.12507.1.S1_s_at	ZDHHC20	XM_417141	0.466862	0.0490162
										Gga.19869.1.S1_at	---	---	0.467073	0.0489346
										GgaAffx.26513.1.S1_s_at	SETD2	XM_418510	0.467161	0.038536
										GgaAffx.22555.1.S1_at	EIF2B5	XM_422755	0.467834	0.0330107
									NLRC5	GgaAffx.23629.2.S1_at	RCJMB04_18i2	XM_001232360	0.468475	0.0470541
										Gga.20014.1.S1_s_at	DNER	XM_422604	0.468693	0.0368663
										Gga.11028.2.S1_s_at	METTL8	XM_422001	0.46872	0.0243082
										GgaAffx.2541.1.S1_s_at	INTS1	XM_414768	0.468911	0.00829632
										Gga.17930.1.S1_s_at	INOC1	XM_421134	0.469182	0.00854762
										GgaAffx.25937.1.S1_s_at	RCJMB04_9d3	NM_001031029	0.469406	0.0380416
										GgaAffx.13100.1.S1_x_at	---	---	0.469562	0.0225633
										GgaAffx.24929.1.S1_at	---	---	0.470629	0.035113
										GgaAffx.25492.3.S1_s_at	CTNNA1	XM_414513	0.470714	0.00994938
										Gga.5113.1.S1_s_at	SEC24D	XM_420635	0.470765	0.0370642
										Gga.6052.3.S1_a_at	SCD5	XM_420557	0.471349	0.00994938
										GgaAffx.23838.1.S1_s_at	DDX17	XM_416260	0.471532	0.0124425
										GgaAffx.1329.1.S1_at	SENP8	XM_413710	0.471549	0.0225727
										GgaAffx.9445.1.S1_s_at	NNT	XR_026856	0.471594	0.0320875
										GgaAffx.6369.2.S1_s_at	PLK3	XM_422425	0.471647	0.0331818
										Gga.1818.1.S1_s_at	NEBL	NM_204488	0.471802	0.0486168
										Gga.10104.1.S1_s_at	ZMYND8	XM_417384	0.471929	0.0393636
										Gga.10549.1.S1_s_at	ITCH	XM_417330	0.472574	0.0193099
										GgaAffx.7901.1.S1_at	C14orf106	XM_421481	0.472848	0.0319338
										GgaAffx.2471.1.S1_s_at	CCDC46	XM_415684	0.473524	0.0192474
										GgaAffx.6156.1.S1_at	NSL1	NM_001044646	0.474307	0.0410721
										GgaAffx.24294.2.S1_s_at	AFG3L2	XM_419121	0.474446	0.027173
										GgaAffx.2267.1.S1_s_at	---	---	0.475683	0.0498462
										Gga.10387.1.S1_s_at	TRIO	XM_419004	0.476165	0.0496117
										GgaAffx.2367.1.S1_at	MED26	XM_001234570	0.476178	0.0468273
										Gga.15075.1.S1_at	---	---	0.476625	0.00995776
										GgaAffx.6496.2.S1_s_at	---	---	0.476794	0.0470541
										GgaAffx.24577.1.S1_s_at	REV3L	XM_426179	0.477465	0.0124425
										Gga.12974.1.S1_at	LOC777495	XM_001236940	0.477636	0.0258023
										GgaAffx.23401.4.S1_s_at	DOCK7	XM_422519	0.477923	0.035113
										Gga.11349.1.S1_s_at	GOLGA5	XM_421329	0.478315	0.0378173
										Gga.6348.1.S1_s_at	DTX2	XM_415763	0.478323	0.0129176
										GgaAffx.26052.1.S1_s_at	UBR4	XM_417626	0.478953	0.0390424
										GgaAffx.25180.1.S1_at	MPHOSPH8	XR_027118	0.480267	0.0192474
										Gga.12950.1.S1_at	---	---	0.48068	0.038749
										Gga.8779.2.S1_a_at	E4F1	XM_414860	0.480978	0.0479447
										Gga.17615.1.S1_at	IMMT	NM_001006462	0.481662	0.0306075
										GgaAffx.24912.1.S1_s_at	BCOR	XM_416778	0.481954	0.041647
										GgaAffx.24893.1.S1_s_at	UTX	XM_416762	0.482765	0.0184062
										GgaAffx.23763.1.S1_at	SLC12A8	XM_422106	0.483119	0.0200444
										GgaAffx.8475.2.S1_s_at	SLC27A1	NM_001039602	0.48315	0.0333836
										Gga.16494.1.S1_s_at	LOC768787	XM_001231908	0.483645	0.0490611
										GgaAffx.4520.1.S1_s_at	KIF5B	XM_418574	0.483716	0.0159047
										GgaAffx.23274.2.S1_s_at	ACSL1	NM_001012578	0.484336	0.0347617
										GgaAffx.5027.1.S1_at	COG5	XM_415949	0.484607	0.0255719
										GgaAffx.179.1.S1_at	PCNX	XM_423893	0.485261	0.0307423
										GgaAffx.7966.1.S1_s_at	HMG2L1	XM_416295	0.486049	0.0271725
										Gga.7435.3.S1_a_at	OSBPL1A	XM_001231717 /// XM_419165	0.486289	0.0454096
										GgaAffx.3264.1.S1_at	MOGAT1	XR_027084	0.48671	0.0486424
										Gga.1473.1.S1_at	JUN	NM_001031289	0.487067	0.0310456
										GgaAffx.5182.1.S1_at	FEM1C	XM_428816	0.487518	0.0440223
										GgaAffx.21553.1.S1_s_at	LOC416793	XM_415087	0.487976	0.0275476
										GgaAffx.2700.1.S1_at	MYLK3	XM_414113	0.4883	0.0347135
										GgaAffx.21912.1.S1_at	PTPN5	XM_421017	0.48885	0.0466413
										Gga.19092.1.S1_s_at	---	---	0.489907	0.018794
										GgaAffx.2533.1.S1_s_at	FNBP1	XM_415469	0.48995	0.0236358
										GgaAffx.4506.2.S1_s_at	RAB3IL1	XM_421054	0.490523	0.0441969
										Gga.1292.1.S1_s_at	NEDD4	XM_413791	0.490545	0.0142927
										GgaAffx.24111.1.S1_s_at	LOC429329 /// LOC768469 /// LOC770493 /// LOC771258 /// LOC771436 /// LOC776667 /// LOC777149 /// LOC777508	XM_001231282 /// XM_001234713 /// XM_001236176 /// XM_001236621 /// XM_001236953 /// XM_426886 /// XR_026649 /// XR_026731	0.490789	0.023797
										GgaAffx.8850.3.S1_s_at	DCLRE1C	NM_001031594	0.491454	0.0478413
										GgaAffx.25575.1.S1_s_at	SBNO2	XM_418225	0.491536	0.00994938
										Gga.9150.1.S1_at	---	---	0.491919	0.0255797
										GgaAffx.2608.1.S1_at	MAD1L1	XM_425231	0.49277	0.045046
										X01455.CDS2.S1_at	---	---	0.492812	0.0195065
										GgaAffx.5756.1.S1_s_at	ANKRD26 /// ANKRD7	XM_001233933 /// XM_416008	0.493207	0.0368663
										Gga.10663.1.S1_s_at	TSEN54	XM_420129	0.493476	0.0336859
										Gga.504.1.S1_at	CASP2	XM_416524	0.493507	0.0458696
										GgaAffx.234.1.S1_s_at	RNPEP	XM_419245	0.493508	0.036807
										Gga.19733.1.S1_s_at	RCJMB04_22j23	NM_001012894	0.493887	0.0444981
										GgaAffx.7852.1.S1_at	PTGER2	NM_001083365	0.494419	0.0253747
										GgaAffx.5091.1.S1_s_at	ATXN7L1	XM_425421	0.494614	0.0341238
										Gga.9046.1.S1_at	SLC25A25	XM_001233164 /// XM_415513	0.494848	0.00994938
										GgaAffx.23666.1.S1_at	HIST2H2AC /// LOC417955 /// LOC427881 /// LOC427885 /// LOC427891 /// LOC427895 /// LOC770092 /// LOC770170	NM_001079475 /// XM_001233116 /// XM_001233161 /// XM_001233211 /// XM_416195 /// XM_425455 /// XM_425459 /// XM_425465 /// XM_425469	0.495341	0.0192697
										Gga.4462.1.S1_at	MYH9	NM_205477	0.495741	0.0401822
										GgaAffx.9512.2.S1_s_at	MIB1	XM_419157	0.496003	0.0225633
										Gga.11472.1.S1_s_at	TEX2	XM_415667	0.496033	0.0271725
										GgaAffx.13100.1.S1_s_at	---	---	0.496868	0.0246136
										GgaAffx.23859.1.S1_s_at	PLA2G6	NM_001130738 /// XM_001234274 /// XM_416265	0.497057	0.0398853
										Gga.14226.1.S1_s_at	PDE5A	XM_420631	0.497116	0.0370282
										Gga.8529.1.S2_at	CREB1	NM_204450	0.497335	0.0275482
										GgaAffx.24080.1.S1_s_at	JARID1A	XM_416379	0.497786	0.0341295
										GgaAffx.25912.1.S1_s_at	---	---	0.499085	0.0345386
										GgaAffx.24037.1.S1_s_at	CDC2L2	NM_001030871	0.499275	0.0219066
										Gga.11259.1.S1_at	CNTD1	XM_418140	0.499322	0.0470541
										Gga.1396.1.S1_at	GAL8	NM_001001781	0.49946	0.038041
										Gga.16692.1.A1_x_at	---	---	0.499636	0.0401653
										GgaAffx.7531.1.S1_s_at	LUC7L2	NM_001030755	0.499938	0.0340641
										Gga.3550.1.S1_at	MYO5A	NM_205300	0.500199	0.0152653
										Gga.4637.1.S1_s_at	YARS	NM_001006314	0.500221	0.0271725
										Gga.9281.2.S1_a_at	PYCR2	XM_001232431	0.500941	0.018794
										GgaAffx.8007.1.S1_at	FANCC	NM_001006587	0.501056	0.0253228
										Gga.19986.1.S1_at	BBS5	XM_001235189	0.501329	0.0376188
										GgaAffx.11356.2.S1_s_at	C12orf30	XM_001234127	0.501331	0.0269396
										Gga.18928.1.S1_s_at	TNRC15	XM_422565	0.502203	0.0176947
										Gga.146.1.S1_at	DYRK1A	NM_204550	0.502452	0.0296306
										GgaAffx.8775.1.S1_s_at	HIVEP2	XM_419711	0.502785	0.0168943
										GgaAffx.10564.1.S1_at	SNX17	XM_419999	0.502862	0.0344303
										GgaAffx.4666.1.S1_s_at	LARS	XM_414663	0.502913	0.0393636
										Gga.892.1.S1_at	ID1	NM_204590	0.503651	0.0294047
										GgaAffx.21004.1.S1_s_at	C14orf133	XM_421291	0.503768	0.0213685
										Gga.11471.1.S1_at	TTF1	XM_415452	0.504545	0.0335416
										Gga.15173.1.S1_s_at	RPGRIP1L	XM_001234247	0.504993	0.0330551
										GgaAffx.10689.1.S1_s_at	SUPT3H	NM_001031102	0.504995	0.0390392
										Gga.4808.1.S1_s_at	UTX	XM_416762	0.505442	0.0219939
										GgaAffx.26682.1.S1_s_at	TUB	XM_420992	0.50554	0.0406381
										GgaAffx.21142.1.S1_s_at	---	---	0.507219	0.0425617
										GgaAffx.23649.3.S1_s_at	---	---	0.508273	0.0464648
										Gga.10898.1.S1_s_at	MTIF2	XM_419288	0.508382	0.0470541
										Gga.14921.1.S1_at	CHSY3	XM_413966	0.508548	0.0417505
										GgaAffx.10865.1.S1_at	C13orf31	XM_417036	0.509253	0.0266727
										Gga.10455.1.S1_at	SEL1L	XM_421303	0.509376	0.0353544
										GgaAffx.12117.1.S1_s_at	MARCKSL1	NM_001080718 /// XM_001234089	0.511282	0.0138637
										GgaAffx.4314.1.S1_at	LOC422075	XM_420078	0.512364	0.0271091
										Gga.19172.1.S1_s_at	MYNN	XM_001233289	0.513425	0.0364015
										Gga.5553.2.S1_s_at	GPS1	NM_001006206	0.513973	0.0464196
										GgaAffx.21899.2.S1_at	---	---	0.514083	0.0306896
										GgaAffx.20883.1.S1_s_at	C1orf26	XM_424469	0.514303	0.0394454
										Gga.1193.1.S1_at	PTPRC	NM_204417	0.514638	0.0167409
										GgaAffx.3251.1.S1_s_at	LOC422804	XM_420754	0.515208	0.0292705
										Gga.9738.2.S1_s_at	MPPE1	NM_001039283	0.515508	0.00994938
										Gga.1665.2.S1_a_at	SRPR	NM_001039277	0.515891	0.0214004
										Gga.12239.2.S1_s_at	MAP3K7IP3	XM_416787	0.515925	0.0296306
										GgaAffx.24493.1.S1_at	PLK2	XM_424739	0.516349	0.0220622
										GgaAffx.25045.1.S1_s_at	TMEM166	XM_001234992	0.516413	0.0393277
										Gga.3867.1.S1_at	PRNP	NM_205465	0.51684	0.00784645
										GgaAffx.508.1.S1_at	EYA3	XM_417715	0.516941	0.0398106
										Gga.5451.2.S1_a_at	CDKAL1	XM_418914	0.517023	0.0325825
										Gga.13493.1.S1_s_at	CEP152	XM_413819	0.517151	0.0361779
										Gga.16505.1.S1_s_at	---	---	0.518134	0.0398182
										Gga.10818.2.S1_s_at	LOC429567	XM_427123	0.5184	0.0219939
										GgaAffx.25730.1.S1_at	HLF	XM_415649	0.518777	0.0161219
										GgaAffx.3906.1.S1_s_at	GALNS	XM_414208	0.519546	0.0470541
										Gga.10792.1.S1_at	---	---	0.521125	0.0497937
										Gga.19047.1.S1_at	---	---	0.521663	0.0324004
										GgaAffx.5323.1.S1_s_at	DHX8	XM_418105	0.522339	0.0169217
										GgaAffx.23205.1.S1_s_at	XPO5	XM_419501	0.522431	0.00919227
										GgaAffx.6720.5.S1_s_at	ZC3H14	NM_001012586	0.522747	0.0409005
										GgaAffx.24709.1.S1_s_at	LOC771304	XM_001234596	0.523742	0.0169217
										Gga.5958.2.S1_at	NLK	XM_415915	0.524661	0.0284038
										GgaAffx.25215.2.S1_s_at	PCF11	XM_417214	0.524776	0.0193058
										Gga.18966.1.S1_s_at	XPO7	NM_001012942	0.524954	0.0293764
										GgaAffx.22319.1.S1_at	---	---	0.525458	0.0440223
										Gga.719.2.S1_a_at	BRAF	NM_205302	0.526767	0.0245051
										Gga.16942.1.S1_at	---	---	0.52712	0.0412928
										GgaAffx.25043.3.S1_s_at	LOC418671	XM_416867	0.527584	0.0257452
										Gga.12488.1.S1_at	TRMT2A	XM_415080	0.527885	0.0364087
										GgaAffx.25078.1.S1_at	40066	XM_416931	0.52789	0.0168943
										GgaAffx.2755.1.S1_at	USP34	XM_419271	0.527947	0.031038
										GgaAffx.20863.1.S1_s_at	---	---	0.528639	0.044201
										GgaAffx.9447.1.S1_at	HCN1	XM_429145	0.529018	0.0169217
										GgaAffx.24475.1.S1_at	ASH1L	XM_422858	0.529075	0.0390459
										Gga.14078.1.S1_s_at	RCJMB04_34c15	NM_001031446	0.5292	0.0213685
										GgaAffx.1411.1.S1_s_at	WDR47	XM_422187	0.529855	0.0473171
										GgaAffx.24956.1.S1_s_at	MAP7D2	XM_001235445	0.529863	0.0341804
										GgaAffx.5354.1.S1_at	ZFYVE20	XM_414460	0.530652	0.0250574
										GgaAffx.21962.1.S1_at	SMPDL3B	XM_001232191	0.530685	0.0156202
										GgaAffx.21450.2.S1_s_at	TGFB3	NM_205454	0.531286	0.0280327
										GgaAffx.11975.1.S1_s_at	PSAP	NM_204811	0.531366	0.0265979
										Gga.17639.1.S1_s_at	GLS	NM_001031248	0.532141	0.0351001
										GgaAffx.26126.1.S1_x_at	LOC425309 /// LOC425815 /// LOC425890 /// LOC426001 /// LOC426377 /// LOC426512 /// LOC427096 /// LOC429646 /// LOC429793 /// LOC429874 /// LOC430678 /// LOC431561 /// LOC768447 /// LOC769906 /// LOC776989 /// LOC777463	XM_001231241 /// XM_001231280 /// XM_001231552 /// XM_001236474 /// XM_001236909 /// XM_423085 /// XM_423524 /// XM_423585 /// XM_423680 /// XM_424150 /// XM_424689 /// XM_427200 /// XM_427348 /// XM_427429 /// XM_428231 /// XR_026863 /// XR_027223	0.533684	0.0348075
										GgaAffx.10057.1.S1_at	ADAMTS1	XM_416687	0.533889	0.0246788
										GgaAffx.11405.1.S1_at	RCJMB04_1d22	XM_001232606	0.534007	0.0403743
										GgaAffx.21098.1.S1_s_at	ZFP1	XM_424057	0.534027	0.00441525
										GgaAffx.20645.1.S1_s_at	---	---	0.535098	0.031986
										GgaAffx.8293.2.S1_s_at	NSUN2	NM_001031004	0.535913	0.0460735
										Gga.11643.2.S1_s_at	C20orf42	XM_415024	0.537675	0.0451147
										Gga.4403.1.S1_at	PSAP	NM_204811	0.538285	0.0398106
										Gga.3363.2.S1_a_at	IRF2	NM_205196	0.538724	0.0477919
										Gga.16583.1.S1_at	CUL1	XM_418878	0.539256	0.0498497
										GgaAffx.4562.1.S1_at	CARHSP1	XM_414938	0.540096	0.00921251
										GgaAffx.26454.1.S1_at	MED13	XM_415884	0.540187	0.0357882
										GgaAffx.4187.1.S1_at	ISG20L1	XM_413869	0.540574	0.0499196
										Gga.16487.1.S1_s_at	RASA3	NM_001012825	0.540605	0.0195065
										GgaAffx.8756.1.S1_at	LOC769836	XM_001233152	0.540693	0.0263448
										GgaAffx.26038.1.S1_at	---	---	0.540708	0.0448133
										GgaAffx.8842.2.S1_at	LOC421049	XM_419135	0.540859	0.0294366
										Gga.11783.1.S1_at	IL28RA	XM_417841	0.541949	0.038749
										GgaAffx.23865.1.S1_s_at	---	---	0.542663	0.0472663
										GgaAffx.7717.1.S1_at	RCJMB04_3l24	NM_001031067	0.542747	0.0191475
										GgaAffx.5055.2.S1_at	PRKAR2B	XM_001232696	0.542754	0.038749
										GgaAffx.22384.1.S1_s_at	ATRX	XM_420305	0.543119	0.0219403
										GgaAffx.12527.1.S1_at	NDUFS4	XM_424788	0.543841	0.0441092
										Gga.12408.3.S1_a_at	ATXN3	NM_204357	0.544146	0.0464196
										GgaAffx.7065.1.S1_at	THAP9	XM_420555	0.544622	0.038475
										GgaAffx.23800.1.S1_at	SLC35F5	XM_422127	0.544864	0.0243082
										GgaAffx.8903.1.S1_s_at	ARHGAP18	XM_419743	0.545092	0.0208357
										GgaAffx.7611.2.S1_s_at	CLASP2	XM_418824	0.545251	0.0197953
										GgaAffx.5152.5.S1_s_at	MADD	XM_421109	0.545415	0.0336601
										GgaAffx.10743.1.S1_at	IL1RL2	XM_416915	0.545502	0.0398106
										GgaAffx.26348.1.S1_s_at	GOLGA2	XM_425338	0.547014	0.0335151
										Gga.18728.1.S1_s_at	CEP192	XM_419129	0.547381	0.0320875
										GgaAffx.25917.1.S1_s_at	MYST3	XM_424402	0.548469	0.0281349
										Gga.7071.1.S1_at	SLC23A2	XM_417671	0.548572	0.0275476
										Gga.2168.1.S1_at	---	---	0.549099	0.0269396
										Gga.12560.1.S1_s_at	RCJMB04_9o2	NM_001031119	0.549254	0.0351606
										GgaAffx.5007.1.S1_at	ANKRD44	NM_001012915	0.550014	0.0324447
										GgaAffx.9854.2.S1_s_at	CHD7	NM_001077586 /// XM_419222	0.550548	0.0325825
										GgaAffx.5992.1.S1_at	NMD3	XM_422813	0.551274	0.0243082
										GgaAffx.21444.1.S1_at	LOC415708	XM_001232871	0.551799	0.0246788
										Gga.16203.1.S1_at	---	---	0.553024	0.0371616
										GgaAffx.6952.1.S1_at	ATG4C	XM_422520	0.55322	0.0170263
										GgaAffx.12966.1.S1_s_at	VCPIP1	NM_001012948	0.553397	0.0350687
										GgaAffx.3350.1.S1_at	USP32	XM_415892	0.553431	0.047097
										GgaAffx.8974.1.S1_s_at	CHKA /// LOC768377	XM_001231256 /// XM_421045	0.55346	0.00506063
										GgaAffx.9633.1.S1_s_at	B4GALT6	NM_001031016	0.553659	0.0415787
										Gga.8310.2.S1_s_at	C1orf9	XM_422229	0.553738	0.00994938
										GgaAffx.4141.1.S1_at	CYTSA	NM_001044637	0.553762	0.0208357
										GgaAffx.325.1.S1_s_at	KLHL12	XM_419251	0.553994	0.0191167
										GgaAffx.9588.1.S1_s_at	ZBTB20	XM_416569	0.554827	0.0305314
										Gga.16873.1.S1_at	---	---	0.55545	0.0234788
										GgaAffx.23900.2.S1_s_at	PLEKHC1	XM_001235202 /// XM_421477	0.556045	0.0100664
										Gga.674.1.S1_at	GCH1	NM_205223	0.556341	0.0144482
										GgaAffx.20293.1.S1_s_at	---	---	0.557084	0.037172
										Gga.157.1.S1_at	RUNX2	NM_204128	0.5586	0.0169217
										Gga.11674.1.S1_at	---	---	0.558981	0.0411167
										Gga.7966.1.S1_s_at	RNF4	NM_001012889	0.559241	0.0434589
										GgaAffx.5539.1.S1_s_at	SLC1A4	XM_001232899	0.560251	0.0271091
										GgaAffx.24191.1.S1_s_at	PWWP2A	XM_414485	0.56078	0.0335151
										Gga.8166.1.S1_a_at	HOXD4	XM_001233267 /// XM_421990	0.561134	0.0154207
										GgaAffx.5055.3.S1_s_at	PRKAR2B	XM_001232696	0.561301	0.021949
										Gga.7897.1.S1_s_at	LRSAM1	XM_415540	0.561968	0.0471387
										GgaAffx.20963.1.S1_s_at	ELAC2	XM_415584	0.56245	0.0246788
										Gga.7921.1.S1_s_at	CKAP5	XM_001233232 /// XM_421115	0.562715	0.0168943
										GgaAffx.5007.2.S1_s_at	ANKRD44	NM_001012915	0.562771	0.01356
										GgaAffx.24567.1.S1_at	RIOK3	XM_419160	0.562964	0.0417943
										Gga.577.1.S1_at	ADORA2B	NM_205087	0.563139	0.00153116
										GgaAffx.8324.1.S1_s_at	GRB10	NM_001039282	0.56318	0.0306896
										Gga.4849.1.S1_at	ELF1	NM_001006269	0.563831	0.037172
										GgaAffx.21359.1.S1_at	---	---	0.563852	0.0169217
										Gga.8280.2.S1_a_at	PGAM5	XM_415083	0.564412	0.0435497
										GgaAffx.2020.1.S1_at	TRADD	XM_414067	0.56509	0.0404705
										Gga.18900.1.S1_s_at	GLCCI1	XM_001235466	0.565215	0.0357882
										GgaAffx.26315.1.S1_s_at	IARS	XM_414300	0.565354	0.0191475
										GgaAffx.1133.1.S1_at	CRKRS	XM_425866	0.567047	0.0225633
										Gga.2707.2.S1_a_at	CLOCK	NM_204174	0.567167	0.0300804
										Gga.14404.1.S1_s_at	FNBP4	XM_424260	0.56808	0.0193099
										Gga.9856.1.A1_s_at	TMEM39A	XM_416562	0.568805	0.0316773
										GgaAffx.25729.2.S1_s_at	HRB	XM_422611	0.568873	0.0403613
										GgaAffx.5805.1.S1_at	TTBK2	XM_421164	0.57004	0.00915871
										GgaAffx.2791.1.S1_s_at	NUP188	NM_001030690	0.57013	0.0107827
										GgaAffx.2586.1.S1_s_at	GAA	XM_001232640	0.570201	0.0234505
										GgaAffx.5612.1.S1_at	GIMAP1	XM_427236	0.57037	0.0421586
										GgaAffx.979.4.S1_s_at	DDX20	XM_417996	0.570648	0.0407324
										Gga.12417.1.S1_at	LOC776125	XM_001235677	0.571072	0.0337031
										GgaAffx.22965.2.S1_at	TLK1	XM_426581	0.571305	0.0470541
										Gga.10997.1.S1_s_at	UBXD7	XM_422667	0.571963	0.0262687
										Gga.3550.1.S2_at	LOC426524 /// LOC771580 /// MYO5A	NM_205300 /// XM_001234843 /// XM_424163	0.572778	0.0271725
										GgaAffx.22202.3.S1_s_at	KIAA0174	XM_414234	0.573195	0.0364015
										GgaAffx.8129.1.S1_at	EXOC2	NM_001006376	0.573486	0.045106
										GgaAffx.25521.1.S1_s_at	COL5A2	XM_421846	0.573872	0.0415024
										GgaAffx.22200.1.S1_at	RCJMB04_27f8	XM_001231963	0.574023	0.0370642
										GgaAffx.6133.1.S1_at	ELF2	XM_420406	0.574147	0.0256131
										GgaAffx.25052.1.S1_s_at	TMEM131	XM_001233588	0.574712	0.0202016
										GgaAffx.22660.1.S1_s_at	ATF2	NM_204904	0.575383	0.0339143
										GgaAffx.26265.3.S1_s_at	ATXN2	XM_415169	0.575889	0.0333095
										GgaAffx.6883.4.S1_s_at	HOOK1	NM_001006542	0.576603	0.0311547
										Gga.3168.1.S1_a_at	QKI	NM_204310	0.576668	0.0255714
										GgaAffx.972.2.S1_s_at	NCAPD3	XM_417877	0.576722	0.038749
										Gga.15932.1.S1_at	LOC415374	XR_026959	0.578027	0.0270669
										Gga.17237.1.S1_s_at	STAU1	NM_001012831	0.578251	0.0310456
										Gga.14171.1.S1_at	---	---	0.578858	0.00163538
										GgaAffx.9168.1.S1_s_at	RCJMB04_2h1	NM_001080862 /// XR_027181	0.580312	0.0393636
										GgaAffx.26611.1.S1_s_at	IPO7	XR_026868	0.580354	0.0460735
										GgaAffx.21852.1.S1_s_at	FUS/TLS	NM_001001531 /// XM_001235918	0.580367	0.0347753
										Gga.135.3.S1_a_at	NRG1	NM_204117	0.580439	0.0168943
										GgaAffx.3255.1.S1_s_at	WNK2	XM_414326	0.582189	0.0213448
										GgaAffx.26463.1.S1_at	ACPL2	XM_422630	0.582917	0.0382992
										Gga.9816.1.S1_s_at	RCJMB04_10k5	NM_001031114	0.58298	0.0265725
										Gga.10528.1.S1_a_at	PROK2	XM_001234924	0.583055	0.00915871
										Gga.3025.1.S1_at	CREB1	NM_204450	0.583205	0.0107827
										GgaAffx.25872.1.S1_at	LOC417414	XR_027234	0.584112	0.0260968
										GgaAffx.99.2.S1_s_at	SUPT6H	XM_423183	0.584475	0.0130704
										Gga.7990.2.S1_at	ATCAY	XM_418214	0.586154	0.0169217
										Gga.5189.2.S1_a_at	TTC19	XM_415842	0.586602	0.0202016
										GgaAffx.23985.1.S1_at	NUP153	XM_418937	0.588233	0.0127867
										Gga.2010.2.S1_a_at	TOP2A	NM_204791	0.588452	0.027173
										GgaAffx.9549.1.S1_at	CDC2L6	XM_419786	0.589166	0.0317044
										Gga.5263.3.S1_s_at	ARFGEF1	XM_418283	0.589706	0.0338802
										GgaAffx.21629.1.S1_at	---	---	0.589908	0.0380416
										Gga.11884.1.S1_at	---	---	0.590289	0.0169217
										GgaAffx.21923.1.S1_s_at	OSBPL5	XM_001234138	0.590951	0.0219939
										Gga.19340.1.S1_s_at	---	---	0.591268	0.0176947
										Gga.11828.2.S1_a_at	NINJ1	XM_414328	0.591733	0.0234505
										GgaAffx.6642.2.S1_s_at	HPS1	NM_001031580	0.591848	0.0336601
										GgaAffx.4001.1.S1_s_at	UNKL	XM_414893	0.591985	0.0435497
										GgaAffx.6397.1.S1_at	LOC421438	XM_419490	0.59234	0.0192474
										GgaAffx.8993.2.S1_s_at	C19orf2	XM_414123	0.592785	0.0280935
										GgaAffx.10472.1.S1_at	FAM91A1	XM_001233959	0.594069	0.0423012
										GgaAffx.3794.1.S1_at	LOC769442	XM_001232720	0.594211	0.0265725
										Gga.14672.1.S1_at	---	---	0.594882	0.0154207
										GgaAffx.24886.1.S1_at	PKNOX1	XM_416750	0.595066	0.019939
										GgaAffx.4506.1.S1_at	RAB3IL1	XM_421054	0.595618	0.0357882
										GgaAffx.6850.1.S1_at	BTBD7	XM_421333	0.596151	0.0498181
										Gga.9176.1.S1_at	---	---	0.596863	0.00829632
										GgaAffx.3112.1.S1_s_at	FLII	NM_001030635	0.597222	0.0243082
										Gga.4820.1.S1_at	---	---	0.598362	0.00989493
										Gga.8860.1.S1_at	BRD1	XM_415977	0.599393	0.0481019
										GgaAffx.4522.1.S1_at	BEST1	XM_421055	0.599758	0.035113
										GgaAffx.25447.1.S1_at	ZBTB41	XM_422196	0.599876	0.0371652
										Gga.11036.1.S1_s_at	GPD2	XM_422168	0.600548	0.0472663
										Gga.10014.1.S1_s_at	C3orf63	XM_414341	0.600718	0.0271091
										Gga.13442.1.S2_s_at	RDX	NM_204751	0.600722	0.0424583
										GgaAffx.24934.1.S1_s_at	GCLC	XM_419910	0.600861	0.0285191
										GgaAffx.8463.1.S1_at	DMXL2 /// LOC776238	XM_001235770 /// XR_026957	0.602423	0.019939
										Gga.6226.2.S1_s_at	ZFP64	NM_001030869	0.6028	0.0358703
										Gga.19322.1.S1_at	---	---	0.603056	0.0292705
										Gga.15296.1.S1_s_at	ERC1	XM_001235142 /// XM_416384	0.603101	0.0368574
										Gga.15316.1.S1_s_at	STARD4	NM_001079742 /// XM_001231874	0.603381	0.0331818
										Gga.12445.2.S1_a_at	LRWD1	XM_415759	0.603518	0.0464627
										Gga.7865.1.S1_at	IRAK2	NM_001030605	0.603726	0.00781184
										GgaAffx.3455.1.S1_at	PIK3CB	NM_001031311	0.604272	0.0193099
										GgaAffx.5300.1.S1_at	GAB3	XM_426275	0.605266	0.0358703
										Gga.17325.1.S1_at	---	---	0.60575	0.00207544
										Gga.12171.1.S1_at	DDX24	XM_421338	0.60607	0.0260968
										Gga.11155.1.S1_s_at	STAG2	XM_420331	0.60617	0.0339085
										Gga.4037.2.A1_s_at	B-LA	NM_001001762	0.608146	0.0423012
										Gga.13018.1.S1_s_at	C1orf77	XM_424013	0.608155	0.0423012
										GgaAffx.26544.1.S1_at	CTR9	XM_420968	0.608783	0.0497937
										GgaAffx.20105.1.S1_s_at	TRPC1	NM_001004409	0.611241	0.0246776
										Gga.16523.1.S2_s_at	ATP2A3	NM_204891	0.612727	0.0183012
										Gga.15883.1.S1_at	---	---	0.613857	0.0325825
										GgaAffx.25061.1.S1_at	EIF5B	NM_001038496	0.614654	0.0219188
										GgaAffx.1501.7.S1_s_at	EIF2C4	NM_001039276	0.615284	0.00995776
										Gga.8674.1.S1_s_at	RCJMB04_26f20	NM_001012815	0.616359	0.0458696
										GgaAffx.11273.1.S1_at	ANKRD12	XM_423591	0.616819	0.024311
										GgaAffx.5748.1.S1_at	CXorf6	XR_027150	0.616992	0.0255576
										GgaAffx.23076.1.S1_s_at	STRN3	XM_421225	0.617324	0.0325825
										GgaAffx.5197.1.S1_s_at	BUB1	NM_001012870	0.617359	0.0324447
										GgaAffx.23010.2.S1_at	---	---	0.617476	0.0169217
										GgaAffx.5966.1.S1_at	CDK6	NM_001007892	0.617476	0.0184062
										GgaAffx.23024.1.S1_at	ZRANB1	XM_421816	0.618318	0.0140373
										GgaAffx.22627.1.S1_at	INOC1	XM_421134	0.618814	0.0144482
										GgaAffx.24541.1.S1_at	FAM44A	XM_420784	0.618824	0.0411167
										GgaAffx.11155.1.S1_at	EXT1	XM_418396	0.619397	0.0311792
										GgaAffx.21955.1.S1_s_at	UNKL	XM_414893	0.619697	0.0357882
										GgaAffx.5084.3.S1_s_at	CCDC88A	XM_419285	0.621061	0.0135038
										GgaAffx.26542.1.S1_at	LOC428949	XM_426504	0.621539	0.00994938
										GgaAffx.26221.1.S1_at	EDA	XM_420158	0.622455	0.0393636
										GgaAffx.3051.1.S1_at	LOC415780	XM_414141	0.623853	0.0358112
										GgaAffx.7631.1.S1_at	QSER1	XM_419636	0.624146	0.0191475
										GgaAffx.11948.1.S1_s_at	GPATCH1	XM_001231572	0.625402	0.0369342
										GgaAffx.1328.2.S1_s_at	STXBP3	NM_001079734 /// XM_422184	0.625695	0.0320875
										GgaAffx.10958.2.S1_s_at	RNF6	XM_417129	0.627236	0.0128601
										GgaAffx.9411.1.S1_at	HOMER1	XM_424768	0.628021	0.0361779
										Gga.9536.1.S1_s_at	CCDC131	XM_416097	0.628031	0.00922118
										GgaAffx.23564.2.S1_s_at	CDC42BPB	XM_421380	0.628798	0.0293055
										GgaAffx.9854.3.S1_s_at	CHD7	NM_001077586 /// XM_419222	0.628969	0.00829632
										Gga.6382.1.S1_s_at	---	---	0.630025	0.0306896
										GgaAffx.24281.1.S1_s_at	HIVEP2	XM_419711	0.630135	0.035113
										Gga.7689.2.S1_at	CASK	XM_416769	0.630226	0.0234788
										GgaAffx.10108.1.S1_at	TTK	XM_419867	0.630228	0.0466624
										Gga.1084.1.S1_at	---	---	0.630323	0.00769226
										GgaAffx.6983.1.S1_at	---	---	0.630677	0.0208357
										Gga.17536.1.S1_s_at	RCJMB04_20e15	NM_001012839	0.632841	0.00995776
										Gga.19312.1.S1_at	SAFB2	XM_424644	0.633066	0.0361779
										Gga.3572.1.S2_s_at	CD44	XM_001232424 /// XM_001232450	0.633151	0.00994938
										Gga.7563.2.S1_s_at	ZNF398	XM_001232214	0.633406	0.0271091
										GgaAffx.9583.1.S1_at	OSBPL1A	XM_001231717 /// XM_419165	0.633555	0.0414991
										Gga.4919.1.S1_at	CUGBP2	NM_204260	0.633904	0.0114187
										GgaAffx.26430.1.S1_at	FAM120A	XM_414325	0.635784	0.0443843
										GgaAffx.25721.1.S1_at	DDX41	XM_425202	0.63585	0.0347617
										GgaAffx.26205.1.S1_s_at	SLC39A11	XM_001234801	0.636212	0.0281229
										Gga.14915.1.A1_s_at	KIF14	XM_422190	0.636295	0.0193368
										GgaAffx.23837.4.S1_s_at	R3HDM1	XM_422137	0.637767	0.0266727
										Gga.8163.1.S1_s_at	AGA	NM_001006445	0.637894	0.0430781
										GgaAffx.2604.3.S1_s_at	SERINC3	NM_001006291	0.638481	0.0498181
										GgaAffx.21014.1.S1_at	RELL1	NM_001012582	0.638656	0.0483704
										GgaAffx.2104.1.S1_s_at	HERC1	XM_413753	0.638933	0.030585
										Gga.17436.1.S1_s_at	LIN9	NM_001031042	0.639455	0.0486424
										GgaAffx.26363.1.A1_at	VGLL4	NM_001030593	0.639525	0.0156202
										GgaAffx.4083.1.S1_at	WDR60	XM_418555	0.641067	0.0490162
										GgaAffx.22929.1.S1_at	PEX1	XM_418655	0.642383	0.0187987
										Gga.19651.1.S1_s_at	PKN2	XM_422357	0.643244	0.0321622
										GgaAffx.5416.2.S1_s_at	RTF1	XM_421139	0.644598	0.0202016
										GgaAffx.22572.1.S1_s_at	ZBTB34	NM_001012795	0.645367	0.0306896
										Gga.13977.1.S1_s_at	---	---	0.645718	0.0260968
										Gga.8935.2.S1_s_at	RAPGEF1	XM_415456	0.646356	0.00506063
										Gga.329.1.S1_at	HAS2	NM_204806	0.646617	0.00915871
										GgaAffx.24030.1.S1_s_at	PHLPP	XM_418990	0.64776	0.0191475
										Gga.11040.2.S1_a_at	CCDC45	XM_415671	0.647923	0.0301028
										GgaAffx.5379.2.S1_s_at	BRD1	XM_415977	0.648295	0.0463674
										GgaAffx.5862.1.S1_at	NUMB	NM_204835	0.648455	0.0083667
										GgaAffx.1945.1.S1_s_at	EXOSC10	NM_001012730	0.648982	0.045385
										GgaAffx.25142.1.S1_s_at	COG3	XM_417041	0.649072	0.0242836
										Gga.4998.1.S1_s_at	WWP1	NM_001012554	0.649974	0.011162
										GgaAffx.2318.1.S1_at	VPS13C	XM_001232999	0.650086	0.00449346
										GgaAffx.9584.1.S1_at	ADFP	NM_001031420	0.650247	0.0213821
										GgaAffx.7928.1.S1_s_at	SLC12A7	NM_001006371 /// XM_001233066	0.651448	0.019939
										GgaAffx.8990.1.S1_at	CAPRIN1	NM_001031365	0.651485	0.0246788
										Gga.11883.4.S1_s_at	ASPH	XM_419224	0.651501	0.0268847
										GgaAffx.25130.1.S1_s_at	KLF5	XM_417013	0.652035	0.0114187
										GgaAffx.25782.1.S1_s_at	ZFR	XM_424997	0.652787	0.0144846
										GgaAffx.24913.1.S1_at	PHF3	XM_426199	0.653234	0.042293
										Gga.14995.1.S1_at	LOC421268	XM_429830	0.653709	0.0128601
										GgaAffx.10561.2.S1_s_at	NRBP1	NM_001006420	0.654158	0.0176947
										Gga.12068.1.S1_s_at	PTBP2	XM_422322	0.654502	0.0100477
										GgaAffx.3496.1.S1_at	AKAP1	XM_415913	0.654688	0.0298676
										GgaAffx.5013.1.S1_at	C20orf175	XM_425727	0.655062	0.0251868
										GgaAffx.24656.1.S1_s_at	ATG16L1	XM_422568	0.655342	0.0378173
										Gga.247.1.S1_at	PCSK5	XM_424841	0.657173	0.00919227
										Gga.11151.1.S1_at	---	---	0.65778	0.0402365
										GgaAffx.8785.1.S1_at	IMPA2	XM_419118	0.659065	0.031038
										GgaAffx.610.1.S1_at	---	---	0.660217	0.0184062
										Gga.18455.1.S1_at	ABCD3	NM_001012597	0.661326	0.0337331
										GgaAffx.7597.1.S1_at	GLB1	NM_001030992	0.66157	0.0424583
										GgaAffx.25648.2.S1_s_at	PEX14	XM_001234696	0.662339	0.0474792
										Gga.7126.1.S1_a_at	---	---	0.662968	0.0139766
										Gga.8919.1.S1_at	WDFY3	XM_420572	0.663089	0.0255714
										GgaAffx.11968.1.S1_s_at	NVL	NM_001079576 /// XM_419391	0.66442	0.0167003
										Gga.10998.1.S1_s_at	TMEM63A	XM_419384	0.664844	0.0176947
										GgaAffx.6526.7.S1_s_at	PIK3R3	XM_426652	0.665605	0.01356
										GgaAffx.4428.2.S1_s_at	ATP13A3	XM_422709	0.66655	0.0271091
										GgaAffx.22945.2.S1_s_at	RAB3GAP2	XM_419406	0.666624	0.0246788
										Gga.10777.1.S1_s_at	PGBD3	XM_421656	0.667351	0.0322665
										GgaAffx.23716.1.S1_at	FBXL2	XM_418823	0.668772	0.0205938
										GgaAffx.24960.1.S1_at	PQLC3	XM_419953	0.670132	0.0206629
										Gga.1661.3.S1_s_at	RCJMB04_7b13	NM_001030994	0.670142	0.0430366
										Gga.5792.2.S1_s_at	CCDC101	NM_001031298	0.670201	0.0312685
										Gga.13651.1.S1_at	---	---	0.670432	0.0206866
										Gga.10419.1.S1_at	---	---	0.670877	0.0333836
										Gga.7297.1.S1_at	---	---	0.671727	0.0224781
										GgaAffx.26127.1.S1_s_at	LOC422151	XM_420152	0.672789	0.0149231
										Gga.9577.1.S1_s_at	TUBGCP4	XM_413958	0.674511	0.0344303
										Gga.4007.1.S1_at	TCF12	NM_205375	0.674576	0.0470271
										GgaAffx.26453.1.S1_at	DAK	XM_424258	0.674833	0.0260968
										Gga.17602.1.S1_s_at	IPO5	XM_416978	0.675796	0.0426429
										GgaAffx.25695.2.S1_s_at	LOC426235 /// LOC772002	XM_001235201 /// XM_423898	0.677439	0.0225633
										Gga.12655.1.S1_at	TRAF3	XM_421378	0.678231	0.0198035
										GgaAffx.4586.1.S1_at	MAP3K8	XM_418581	0.679855	0.00846544
										Gga.226.2.S1_a_at	F13A1	NM_204685	0.679916	0.037172
										Gga.15902.1.S1_s_at	ASCC3L1	NM_001012701 /// XM_001236976	0.680168	0.0168943
										GgaAffx.24846.1.S1_s_at	CAMSAP1	XM_415410	0.680287	0.0401653
										GgaAffx.3868.1.S1_at	LOC416032	XM_001233229 /// XM_414372	0.681025	0.00871462
										Gga.2288.1.A1_at	LOC415891	XR_027022	0.681416	0.0253747
										Gga.2530.1.S1_at	CUGBP1	NM_001012521	0.683199	0.00846544
										GgaAffx.23227.1.S1_at	LOC425588	XM_423334	0.683201	0.0390214
										Gga.15049.1.S1_s_at	LIMS1 /// LOC771176	NM_001001766 /// XR_026757	0.683938	0.0389788
										Gga.12609.1.S1_at	AGGF1	XM_414679	0.684074	0.0401653
										GgaAffx.20304.1.S1_s_at	---	---	0.684372	0.0339085
										GgaAffx.4387.1.S1_at	ARRDC4	XM_413881	0.685726	0.0310456
										GgaAffx.8832.1.S1_at	LOC421049	XM_419135	0.686891	0.0488562
										Gga.2266.1.S1_at	KIAA1429	XM_418337	0.686983	0.0200444
										Gga.5200.3.S1_s_at	RCJMB04_25c5	XM_001233768 /// XM_001233779 /// XM_001233798 /// XM_001233812 /// XM_001233824	0.687608	0.020032
										GgaAffx.5550.1.S1_at	FKBP15	XM_415541	0.68998	0.0289577
										GgaAffx.11128.1.S1_at	---	---	0.690961	0.0184062
										GgaAffx.13218.1.S1_s_at	OXCT1	NM_001006578	0.691221	0.0243082
										Gga.12280.2.S1_a_at	SUV420H1	XM_422910	0.691669	0.0372798
										Gga.17870.1.S1_s_at	---	---	0.693054	0.00829632
										GgaAffx.8767.1.S1_at	---	---	0.694417	0.0195065
										Gga.7408.1.S1_at	KIAA0391	XM_421241	0.694968	0.00478908
										Gga.7689.2.S1_x_at	CASK	XM_416769	0.695761	0.0423012
										GgaAffx.21754.1.S1_s_at	IL18	NM_204608	0.696014	0.0231141
										Gga.7099.1.S1_at	---	---	0.696775	0.0130039
										GgaAffx.6276.1.S1_at	ARHGAP5	XM_001232935 /// XM_426439	0.697045	0.019618
										GgaAffx.24242.2.S1_s_at	ZNF236	XM_419094	0.698887	0.0160134
										Gga.11437.1.S1_at	---	---	0.699033	0.0267763
										GgaAffx.25948.5.S1_s_at	MACF1	XM_417817	0.699453	0.0152653
										GgaAffx.21290.1.S1_s_at	DDX50	XM_001232051	0.699653	0.0368041
										GgaAffx.8822.1.S1_s_at	MAP3K5	XM_419725	0.700409	0.0176413
										GgaAffx.10295.1.S1_at	ZNF295	XM_001233009 /// XM_425556	0.70041	0.00994938
										GgaAffx.12288.1.S1_s_at	TGM4	NM_001006368	0.701186	0.0204197
										Gga.9931.1.S1_at	LOC425332	XM_423106	0.701908	0.00729982
										Gga.1447.2.S1_s_at	INTS2	NM_001030722	0.701917	0.0310456
										GgaAffx.25957.1.S1_s_at	CHD9	XM_414088	0.702273	0.0404287
										Gga.16527.1.S1_at	MTX3	NM_001079483 /// XM_424764	0.702384	0.0497093
										Gga.698.1.S2_at	VCL	NM_205441	0.70264	0.0341503
										Gga.15399.1.S1_s_at	EVL	NM_001006487	0.702907	0.0306896
										GgaAffx.10793.1.S1_s_at	TPP2	XM_425591	0.704633	0.0202016
										Gga.15152.1.S1_at	---	---	0.704736	0.031681
										GgaAffx.22171.1.S1_s_at	CHSY1	XM_413889	0.706406	0.0083667
										GgaAffx.23507.4.S1_s_at	WDFY3	XM_420572	0.706448	0.00237687
										GgaAffx.11106.1.S1_s_at	KIAA0280	XM_417256	0.710216	0.0466624
										Gga.12655.2.S1_at	TRAF3	XM_421378	0.710817	0.0154207
										Gga.11823.1.S1_at	UBXD2	XM_422138	0.711502	0.0424583
										Gga.19093.1.S1_s_at	CDYL	XM_418964	0.713409	0.0148425
										GgaAffx.24893.6.S1_s_at	UTX	XM_416762	0.713942	0.00283517
										GgaAffx.9754.1.S1_s_at	OSTM1	NM_001031077	0.71443	0.0378931
										GgaAffx.25839.2.S1_s_at	RCJMB04_30k7	NM_001031469	0.714675	0.0219413
										GgaAffx.22615.2.S1_s_at	NR2C2	XM_414462	0.715006	0.00994938
										GgaAffx.22440.1.S1_at	TMEM209	XM_414977	0.715948	0.0324447
										GgaAffx.4778.1.S1_s_at	SLC9A3R1	NM_001006424	0.720038	0.0176947
										Gga.9676.1.S1_s_at	HCFC2	XM_001234927	0.721362	0.0494012
										Gga.4930.3.S1_a_at	LOC424773	XM_422593	0.72139	0.0184062
										GgaAffx.6849.1.S1_at	ERO1LB	XM_419554	0.722961	0.0200444
										GgaAffx.5700.2.S1_s_at	CLIP4	XM_426112	0.723339	0.0231869
										GgaAffx.12767.1.S1_s_at	BTBD1	NM_001005819	0.723348	0.0463674
										Gga.5232.1.S1_s_at	SFRS18	NM_001031080	0.723395	0.042293
										Gga.4514.3.S1_s_at	RRM1	NM_001030837	0.725465	0.0379331
										GgaAffx.10076.1.S1_at	NT5E	XM_419855	0.728551	0.0192474
										GgaAffx.3573.3.S1_s_at	C20orf59	NM_001006292	0.728746	0.0345738
										GgaAffx.6347.1.S1_at	DMAP1	XM_422417	0.72944	0.00989493
										Gga.3864.1.S1_at	PSEN1	NM_204163	0.730509	0.0336859
										GgaAffx.6768.1.S1_s_at	SDCCAG8	XM_419545	0.730561	0.0472663
										GgaAffx.11782.1.S1_s_at	CEP55	XM_001231503 /// XM_421675	0.730885	0.0399861
										Gga.1207.2.S1_a_at	LOC426515	XM_424154	0.731105	0.0169217
										Gga.11204.2.S1_a_at	ANKRD46	XM_423967	0.733605	0.0472663
										GgaAffx.25563.1.S1_s_at	UBE4B	XM_417607	0.734975	0.0133705
										GgaAffx.23944.2.S1_s_at	TANC1	XM_422174	0.735607	0.0300914
										GgaAffx.23145.3.S1_s_at	DOCK8	XM_424926	0.735909	0.0115347
										GgaAffx.24391.1.S1_at	PDS5A	NM_001012580	0.736875	0.0336859
										GgaAffx.23089.1.S1_at	ELOVL1	NM_001012598	0.737093	0.0335603
										GgaAffx.4484.1.S1_at	LOC427844	XR_026953	0.739199	0.0246788
										GgaAffx.11716.1.S1_s_at	SHQ1	XM_414429	0.74004	0.0219939
										Gga.12171.1.S1_s_at	DDX24	XM_421338	0.741881	0.0140373
										Gga.1890.1.S1_at	---	---	0.742686	0.0234788
										GgaAffx.4477.1.S1_at	BRWD3	XR_027097	0.744328	0.0243082
										Gga.16568.1.S1_s_at	YTHDC1	NM_001031147	0.744725	0.0219403
										GgaAffx.25443.1.S1_s_at	CNOT1	XM_414043	0.746594	0.0184062
										Gga.12177.2.S1_a_at	IWS1	XM_422571	0.746841	0.0265979
										Gga.1337.2.S1_a_at	LOC395787	NM_204945	0.746992	0.0398646
										GgaAffx.9296.3.S1_s_at	ELL2	XM_424711	0.747098	0.0100906
										Gga.10998.1.S1_at	TMEM63A	XM_419384	0.747404	0.0353534
										GgaAffx.20255.1.S1_s_at	PARP4	XM_417150	0.748424	0.0379331
										GgaAffx.10853.2.S1_s_at	NARG1L	XM_417028	0.752037	0.0382992
										Gga.12430.1.S1_s_at	CTAGE5 /// MIA2	XM_001234933 /// XM_421254	0.75243	0.0301028
										GgaAffx.20341.1.S1_s_at	KIAA0090	NM_001012838	0.753387	0.0169217
										GgaAffx.25755.1.S1_s_at	NCOR2	XM_415107	0.754086	0.0393636
										GgaAffx.26215.1.S1_s_at	USP34	XM_419271	0.755007	0.0391454
										GgaAffx.9456.1.S1_at	---	---	0.755019	0.023797
										GgaAffx.11018.1.S1_s_at	MMP1	XM_417176	0.755286	0.000750129
										GgaAffx.2611.2.S1_s_at	FBXL10	XM_415137	0.755377	0.0246788
										GgaAffx.23770.1.S1_s_at	OSBPL11	XM_422109	0.75712	0.0193099
										GgaAffx.21348.1.A1_s_at	LOC417031	XR_026761	0.759122	0.0398182
										Gga.13591.1.S1_s_at	RCJMB04_3i4	NM_001031324	0.760178	0.0192087
										Gga.7685.2.S1_a_at	ANAPC2	XM_415533	0.760948	0.0478413
										GgaAffx.2513.1.S1_at	TET1	XM_421571	0.761311	0.0424583
										GgaAffx.736.2.S1_s_at	TYW1	XM_415726	0.761679	0.0357882
										GgaAffx.8586.1.S1_s_at	LOC416322	XM_414639	0.762455	0.0170263
										Gga.3823.1.S1_at	PER2	NM_204262	0.762814	0.0260968
										GgaAffx.26265.2.S1_s_at	ATXN2	XM_415169	0.763119	0.0379331
										Gga.729.1.S1_at	LOC396260	NM_205320	0.764674	0.0345386
										GgaAffx.3813.1.S1_at	ZC3H18	XM_414199	0.765724	0.0191475
										GgaAffx.2268.1.S1_at	LOC427440	XM_001234076	0.76577	0.0138637
										GgaAffx.9983.1.S1_at	TNIP2	NM_001031166	0.767477	0.00915871
										Gga.14225.1.S1_at	LOC427029	XM_430469	0.770071	0.000561944
										Gga.14884.1.S1_s_at	CCDC88A	XM_419285	0.771818	0.0324447
										GgaAffx.8324.2.S1_at	GRB10	NM_001039282	0.772392	0.01356
										GgaAffx.9231.2.S1_s_at	CSPP1	XM_418282	0.773638	0.0265979
										GgaAffx.373.1.S1_at	PCNX	XM_423893	0.773735	0.0225815
										GgaAffx.22281.1.S1_at	KBTBD8	XM_414420	0.774014	0.0341295
										GgaAffx.25545.1.S1_at	CTNNBIP1	XM_001233909	0.774485	0.0423012
										Gga.4954.5.S1_s_at	TNIP1	NM_205298 /// XM_001231220	0.774522	0.00915871
										Gga.15761.1.S1_at	KCNAB2	XM_001232953 /// XM_001232970 /// XM_417539	0.776106	0.0361779
										GgaAffx.25800.1.S1_s_at	LOC776927	XM_001236418	0.77644	0.0243598
										GgaAffx.7602.1.S1_s_at	UBP1	XM_426018	0.77657	0.0107827
										Gga.14072.1.S1_s_at	AEBP2	XM_416415	0.77657	0.0176947
										Gga.12185.1.S1_at	MMP23B	XM_417569	0.776889	0.00153116
										GgaAffx.3730.1.S1_at	BTBD8	XM_422344	0.776956	0.0168943
										Gga.18485.1.S1_s_at	CDC2L2	NM_001030871	0.77701	0.0341858
										Gga.9745.1.S1_at	LOC418817	XR_026857	0.777281	0.0271091
										Gga.15738.1.S1_s_at	XPO1	XM_001231647	0.778972	0.0339085
										GgaAffx.1850.1.S1_s_at	APEH	NM_001030585	0.779605	0.0411612
										GgaAffx.11886.1.S1_s_at	GSPT1	NM_001135677 /// XM_001231466	0.779607	0.0423337
										Gga.17169.1.S1_s_at	---	---	0.77982	0.0372087
										GgaAffx.8568.1.S1_at	PARD3B	XM_423791	0.780431	0.0417567
										GgaAffx.25706.1.S1_s_at	ERCC4	XM_414734	0.780856	0.0369244
										Gga.18805.1.S1_s_at	GAK	XM_424873	0.7846	0.0370257
										GgaAffx.4086.2.S1_s_at	MCF2	XM_420239	0.784934	0.0107827
										Gga.5764.1.S1_s_at	PUM1	NM_001012840	0.785256	0.0174279
										Gga.501.1.S1_at	MMP27	NM_205000	0.785332	0.011162
										Gga.7523.1.S1_s_at	RCJMB04_16k12	NM_001012826	0.785384	0.0133705
										Gga.4589.1.S3_at	RHOBTB2	NM_204115	0.786109	0.0195065
										Gga.16294.1.S1_a_at	SEC61A2	XM_424024	0.786534	0.0494905
										GgaAffx.24216.1.S1_at	LOC415891	XR_027022	0.787942	0.018794
										GgaAffx.23874.1.S1_s_at	MAP3K7IP2	XM_419660	0.788126	0.0263448
										Gga.5707.2.S1_a_at	C7orf26	XM_414955	0.789332	0.0369706
										Gga.4845.3.S1_at	LOC423265	NM_001006476	0.790172	0.0154207
										Gga.10030.1.S1_s_at	PIK3R5	NM_001030697	0.791241	0.000636991
										GgaAffx.20174.1.S1_at	---	---	0.791251	0.0200942
										GgaAffx.9273.1.S1_s_at	RCJMB04_20c6	NM_001031326	0.792157	0.0360685
										Gga.10445.1.A1_at	ATP6V1D	XM_421199	0.792406	0.00994938
										Gga.11471.1.S1_s_at	TTF1	XM_415452	0.793178	0.0301028
										Gga.4593.3.A1_a_at	CAP1	XR_027078	0.794266	0.0246788
										Gga.9139.1.S1_at	---	---	0.795487	0.00207544
										GgaAffx.9345.1.S1_at	LOC770348	XM_001233687	0.795751	0.0379331
										GgaAffx.25800.5.S1_s_at	LOC424393 /// LOC776927	XM_001236418 /// XR_026903	0.796012	0.0341295
										GgaAffx.776.2.S1_s_at	WBSCR16	NM_001006212	0.797284	0.024495
										Gga.12643.1.S1_s_at	LOC415708	XM_001232871	0.797525	0.02932
										Gga.13710.1.S1_at	---	---	0.797658	0.0424583
										GgaAffx.22758.1.S1_s_at	CXorf57	XM_420350	0.798065	0.027173
										Gga.12384.2.S1_s_at	ZNF276	XM_414213	0.798134	0.0306896
										Gga.10928.1.S1_at	CH25H	XM_421660	0.799817	0.0305314
										Gga.19513.1.S1_s_at	ZNF143	XM_426401	0.800424	0.0442532
										GgaAffx.10053.1.S1_at	ACY1L2	XM_419840	0.801184	0.0234505
										Gga.11258.1.S1_at	EFHA1	XM_417140	0.802713	0.0462933
										Gga.14530.1.S1_s_at	UBR4	XM_417626	0.803198	0.0260968
										GgaAffx.25459.1.S1_s_at	EP400	XM_001234819	0.803879	0.00592785
										Gga.252.1.S1_at	FOXK1	XM_414784	0.805096	0.0499196
										Gga.2171.1.S1_at	FER1L3	XM_001231545 /// XM_421676	0.805309	0.0097283
										GgaAffx.7043.3.S1_s_at	RALGDS	XM_425331	0.806698	0.00341942
										GgaAffx.4152.1.S1_at	GALNT6	NM_001031578	0.807372	0.0128601
										Gga.4768.1.S1_at	ETS2	NM_205312	0.808389	0.00915871
										GgaAffx.21708.1.S1_s_at	---	---	0.80938	0.0238742
										GgaAffx.6425.1.S1_s_at	LARP2	XM_420465	0.809899	0.0490611
										GgaAffx.2862.1.S1_s_at	MTHFR	XM_417645	0.811354	0.0154207
										GgaAffx.21145.1.S1_s_at	MAP3K4	XM_419617	0.811793	0.0144482
										GgaAffx.24584.1.S1_at	LOC427229	XM_430491	0.811855	0.0496908
										GgaAffx.5299.1.S1_s_at	IRAK2	NM_001030605	0.817183	0.0054177
										GgaAffx.4190.2.S1_s_at	CDK5RAP1	XM_417464	0.818588	0.0171462
										GgaAffx.3452.1.S1_at	PIK3CB	NM_001031311	0.818951	0.0284038
										GgaAffx.6467.1.S1_s_at	ZDHHC17	NM_001030745	0.8198	0.0264624
										GgaAffx.23857.2.S1_s_at	FBXO30	XM_419650	0.819881	0.0261068
										GgaAffx.7663.2.S1_s_at	C4orf16	XM_420646	0.820062	0.0395979
										GgaAffx.9094.1.S1_s_at	RELL1	NM_001012582	0.820113	0.030585
										Gga.19651.1.S1_at	PKN2	XM_422357	0.820865	0.0370294
										GgaAffx.23927.4.S1_s_at	RBL1	XM_417312	0.821599	0.0417046
										GgaAffx.10236.2.S1_at	TTC3	XM_416727	0.822459	0.01905
										GgaAffx.22596.1.S1_s_at	EHMT1	NM_001012532	0.824336	0.00257231
										GgaAffx.870.1.S1_s_at	RCJMB04_8m14	NM_001031300	0.825031	0.020032
										GgaAffx.26230.1.S1_s_at	TNIP1	NM_205298 /// XM_001231220	0.825546	0.00994938
										Gga.16544.1.S1_s_at	RCJMB04_10k5	NM_001031114	0.825964	0.0195065
										GgaAffx.8892.1.S1_x_at	LOC426330	XM_423990	0.827185	0.0251868
										AY013303.CDS2.S1_s_at	---	---	0.827697	0.0144846
										GgaAffx.6153.1.S1_at	ATPBD4	XM_421214	0.828402	0.027173
										Gga.9931.2.S1_at	FAM38A	XM_414209	0.830181	0.0195173
										GgaAffx.21703.1.S1_s_at	CCDC132	NM_001012854	0.831471	0.0148425
										GgaAffx.8640.1.S1_at	AKAP8	XM_423831	0.835375	0.029496
										GgaAffx.3458.1.S1_s_at	DPYD	XM_426639	0.835418	0.0135337
										GgaAffx.1951.1.S1_at	FAM83D	XM_422895	0.836965	0.0219939
										GgaAffx.12746.1.S1_s_at	RCJMB04_22k13	NM_205123	0.838668	0.00704276
										GgaAffx.3985.1.S1_at	KCTD5	XM_414889	0.841337	0.0219403
										GgaAffx.10364.1.S1_s_at	CASK	XM_416769	0.842093	0.0193368
										Gga.16113.1.S1_at	---	---	0.844468	0.0168943
										Gga.9211.3.S1_at	LOC426157 /// PCF11	XM_417214 /// XM_423825	0.846092	0.0202016
										GgaAffx.6849.2.S1_s_at	ERO1LB	XM_419554	0.846359	0.0287013
										Gga.9347.3.S1_a_at	NFRKB	NM_001006317	0.847196	0.031038
										GgaAffx.25107.6.S1_s_at	DOCK9	XM_416974	0.848344	0.0184062
										GgaAffx.25240.1.S1_s_at	PLEKHB1	NM_001012546	0.848903	0.0406381
										Gga.17062.1.S1_s_at	ZNF644	XM_001232648 /// XM_001232675	0.849247	0.0144846
										Gga.11186.1.S1_at	KLHL28	XM_421484	0.850967	0.0403743
										GgaAffx.5692.3.S1_s_at	RCJMB04_12b15	NM_001031250	0.850972	0.0287728
										Gga.1318.1.S1_s_at	SF3B3	XM_001232347	0.851124	0.0083667
										GgaAffx.25283.1.S1_s_at	---	---	0.853438	0.0471387
										GgaAffx.8637.1.S1_at	LOC769442	XM_001232720	0.85461	0.0184062
										Gga.7997.1.S1_at	C20orf177	XM_417398	0.856673	0.0287013
										GgaAffx.25818.1.S1_at	---	---	0.857072	0.0231141
										GgaAffx.12969.1.S1_at	PIK3R5	NM_001030697	0.86299	0.000636991
										Gga.6318.1.S1_at	ADRBK2	XM_415195	0.864241	0.0133705
										GgaAffx.10076.2.S1_s_at	NT5E	XM_419855	0.866101	0.00272515
										Gga.11681.1.S1_s_at	SSX2IP	NM_001044656	0.867297	0.0300162
										Gga.14306.1.S1_at	---	---	0.867695	0.0168943
										Gga.7320.1.S1_s_at	TXNRD3	NM_001122777 /// XM_414371	0.873717	0.0403421
										GgaAffx.21469.1.S1_s_at	FNBP1	XM_415469	0.874929	0.0208357
										GgaAffx.24870.1.S1_s_at	SLC23A2	XM_417671	0.875124	0.0169217
										Gga.19448.1.S1_s_at	RCJMB04_9g1	NM_001012953	0.876137	0.0255714
										GgaAffx.8655.1.S1_s_at	FAT	XM_420680	0.880753	0.0312774
										Gga.16193.1.S1_at	LOC769528	XR_026688	0.885136	0.00994938
										Gga.6108.1.S1_at	---	---	0.888368	0.0168943
										Gga.10257.2.S1_a_at	SLC23A2	XM_417671	0.889278	0.00829632
										GgaAffx.26500.3.S1_at	TRIM41	NM_001030672	0.890953	0.0454096
										GgaAffx.22652.1.S1_at	C9orf167	XM_415532	0.893071	0.0470541
										GgaAffx.23261.1.S1_s_at	LOC422540	XR_026658	0.893695	0.0319157
										Gga.18531.1.S1_s_at	LARS	XM_414663	0.894105	0.0238742
										GgaAffx.9710.2.S1_s_at	LOC769132	XR_026672	0.895383	0.000750129
										Gga.19441.1.S1_s_at	BCLAF1	XM_419728	0.895539	0.0341503
										Gga.6745.1.S1_at	SLC35F2	XM_417164	0.896858	0.045106
										GgaAffx.21899.3.S1_s_at	---	---	0.904721	0.019618
										GgaAffx.1804.1.S1_at	---	---	0.907679	0.00149193
										Gga.14600.1.S1_at	RCJMB04_11g14	NM_001012866	0.907714	0.0311547
										GgaAffx.12837.1.S1_at	LAS1L	XM_001231273	0.910027	0.0464196
										GgaAffx.8419.1.S1_s_at	LOC431192 /// SOS1	XM_428745 /// XR_026999	0.911932	0.0202711
										GgaAffx.1424.1.S1_at	CAMSAP1L1	XM_422188	0.913896	0.0260968
										GgaAffx.26430.2.S1_s_at	FAM120A	XM_414325	0.914818	0.0260968
										GgaAffx.26729.1.S1_s_at	TNRC6A	XM_414871	0.919095	0.0184062
										GgaAffx.25974.1.S1_s_at	ATP13A2	NM_001030881	0.919666	0.0154207
										GgaAffx.26090.1.S1_at	LYPLA2P1	XM_417832	0.923339	0.0301028
										GgaAffx.1342.1.S1_at	ZC3H12A	XM_417765	0.928818	0.0280784
										Gga.14686.1.S1_s_at	NKRF	NM_001012887	0.929219	0.0382794
										GgaAffx.4138.1.S1_s_at	ABCC1	NM_001012522	0.929997	0.045106
										GgaAffx.26602.1.S1_at	---	---	0.930742	0.0170263
										Gga.2110.1.S1_at	HDAC3	NM_204747	0.931732	0.043877
										GgaAffx.5073.2.S1_s_at	PIK3CG	XM_415951	0.933804	0.0339085
										Gga.1025.1.S1_at	TNFAIP3	XR_026935	0.933814	4.33e-05
										GgaAffx.5091.1.S1_at	ATXN7L1	XM_425421	0.934499	0.0269237
										GgaAffx.20495.1.S1_s_at	ZC3H6	XM_419305	0.94014	0.017921
										Gga.18911.1.S1_at	LOC396152	NM_205227	0.940953	0.0481638
										Gga.16560.2.S1_s_at	MCL1	XM_001233734	0.943286	0.0324624
										Gga.19278.1.S1_s_at	ALDH9A1	XM_422248	0.948056	0.039193
										Gga.11174.1.S1_at	---	---	0.948561	0.0236205
										Gga.14395.1.S1_s_at	NADK	NM_001030870	0.950306	0.0326125
										GgaAffx.10456.1.S1_s_at	CSMD1	XM_419917	0.955168	0.00829632
										GgaAffx.728.3.S1_s_at	ANKHD1-EIF4EBP3	XM_414473	0.956698	0.0336414
										Gga.2924.3.S1_s_at	MTF1	NM_001031495	0.961696	0.038749
										Gga.9341.3.S1_a_at	USP7	NM_204471	0.961874	0.0383166
										Gga.11673.1.S1_s_at	CCBL1	XM_415485	0.962783	0.0473171
										Gga.5803.2.S1_s_at	RCJMB04_5b12	NM_001031373	0.965642	0.018794
										Gga.18161.1.S1_s_at	AP3D1	XR_026901	0.968022	0.000824547
										GgaAffx.25255.1.S1_at	---	---	0.969839	0.0184062
										Gga.4773.2.S1_s_at	RCJMB04_1i20	NM_001031210	0.973165	0.0465313
										Gga.18573.1.S1_at	C22orf30	XM_415250	0.973937	0.0202016
										GgaAffx.25237.3.S1_s_at	SLCO2B1	XM_417242	0.975028	0.0325825
										Gga.15030.1.S1_at	---	---	0.978594	0.00237687
										Gga.2675.1.S1_at	PTPRS	NM_205407	0.983764	0.00994938
										GgaAffx.907.1.S1_at	NADK	NM_001030870	0.985813	0.029638
										Gga.11658.1.S1_at	BPI	XM_417465	0.990232	0.0191167
										Gga.17590.1.S1_s_at	RCJMB04_10k5	NM_001031114	0.991726	0.0169217
										Gga.19042.1.S1_s_at	CDC5L	XM_420058	0.993817	0.0137602
										Gga.14571.1.S1_s_at	HPS5	XM_421011	0.994726	0.00149193
										GgaAffx.2075.1.S1_at	SETD8	XM_415116	0.997348	0.0246788
										Gga.14915.1.A1_at	KIF14	XM_422190	1.00638	0.042718
										GgaAffx.25782.2.S1_s_at	ZFR	XM_424997	1.00893	0.0184062
										GgaAffx.3404.1.S1_s_at	AATF	NM_001030724	1.00977	0.044201
										GgaAffx.2819.1.S1_at	RCJMB04_19e2	XM_001233345	1.01031	0.0138637
										Gga.10309.1.S1_s_at	GAPVD1	XM_415380	1.014	0.0310456
										Gga.4930.2.S1_a_at	LOC424773	XM_422593	1.01547	0.0271725
										GgaAffx.22101.1.S1_s_at	CHKA	XM_421045	1.01558	0.00704918
										GgaAffx.22889.1.S1_s_at	EIF3A	XM_421787	1.02512	0.0160014
										Gga.6085.3.S1_a_at	RCJMB04_39i8	NM_001012901	1.02563	0.038749
										GgaAffx.3290.1.S1_at	SPATA2L	XM_425124	1.02707	0.0423337
										Gga.15935.1.S1_s_at	NUP153	XM_418937	1.03163	0.00994938
										Gga.5796.2.S1_s_at	ZC3H13	XM_417045	1.03568	0.0401653
										Gga.3768.1.S1_s_at	RQCD1	NM_001006521	1.03734	0.0306896
										Gga.10764.1.S1_s_at	NOL8	XM_414299	1.04241	0.0345386
										GgaAffx.21171.1.S1_s_at	BTG2	XM_418053	1.04282	0.000636991
										Gga.6371.2.S1_a_at	BTG2	XM_418053	1.04312	0.00257231
										Gga.710.6.S1_a_at	NFIA	NM_205273	1.04481	0.0149231
										GgaAffx.23028.1.S1_s_at	SPRED1	XM_421212	1.04519	0.0342504
										GgaAffx.26282.1.S1_at	ZDHHC12	XM_415490	1.04611	0.0306896
										GgaAffx.22758.1.S1_at	CXorf57	XM_420350	1.04998	0.00996488
										Gga.10102.1.S1_s_at	DENND1B	XM_422194	1.05174	0.0280935
										GgaAffx.24574.1.S1_at	CD274	XM_424811	1.05991	3.71e-05
										GgaAffx.3966.2.S1_s_at	---	---	1.06061	0.0195065
										GgaAffx.4039.1.S1_at	---	---	1.07101	0.0275557
										Gga.4152.1.S1_s_at	AFG3L2	XM_419121	1.08817	0.0287728
										Gga.14315.1.S1_s_at	AP3D1	XR_026901	1.09216	0.0144558
										GgaAffx.10904.1.S1_at	VPS36	XM_417077	1.09651	0.00995776
										Gga.16883.1.S1_at	LONRF2	XM_416903	1.1015	0.0336081
										Gga.10622.1.S1_at	GNA13	XM_415686	1.1041	0.0486424
										GgaAffx.4150.2.S1_s_at	ARHGEF12	XM_417890	1.10479	0.00994938
										Gga.16560.2.S1_a_at	MCL1	XM_001233734	1.11714	0.042293
										GgaAffx.1.1.S1_s_at	NFKBIA	NM_001001472	1.11913	9.18e-05
										GgaAffx.25641.1.S1_at	STK10	XM_414529	1.11938	0.006537
										GgaAffx.25925.1.S1_at	AP3M2	XM_424403	1.12433	0.0467948
										GgaAffx.21668.1.S1_s_at	BAZ1A	XM_426440	1.12484	0.0184062
										Gga.2838.2.S1_a_at	CUX1 /// LOC771160	XM_001234455 /// XM_425393	1.12584	0.0368663
										GgaAffx.10742.1.S1_at	IL1R2	XM_416914	1.14219	0.00111054
										GgaAffx.26401.1.S1_at	CEP152	XM_413819	1.15455	0.0100906
										GgaAffx.2338.1.S1_s_at	C1orf144	NM_001030880	1.16082	0.0306896
										GgaAffx.6403.1.S1_at	SLC29A1	XM_419491	1.16348	0.0278744
										Gga.1020.1.S1_at	CCL17	XM_414018	1.17013	0.000537122
										GgaAffx.23882.1.S1_at	SPOPL	XM_422144	1.17806	0.0370642
										GgaAffx.25060.1.S1_at	EIF5B	NM_001038496	1.18576	0.00915871
										Gga.12982.1.S1_at	---	---	1.18824	0.0322665
										GgaAffx.1241.1.S1_at	PANK3	XM_414502	1.19535	0.0176947
										GgaAffx.20241.1.S1_at	---	---	1.19906	0.0380352
										GgaAffx.26089.1.S1_at	LARP1	XM_414577	1.20604	0.00207544
										GgaAffx.24415.1.S1_at	LOC771556	XR_026775	1.22496	0.0112093
										Gga.19.1.S1_at	IL1B	NM_204524	1.24325	0.00016299
										Gga.826.1.S1_s_at	IL8	NM_205498	1.3531	0.00829632
										GgaAffx.4434.1.S1_s_at	RCJMB04_2m10	NM_001031105	1.35566	0.0283964
										GgaAffx.24840.3.S1_s_at	BRWD1	XM_416730	1.36486	0.0220622
										Gga.4035.1.S1_at	K123	NM_205019	1.37941	0.0065502
										Gga.512.1.S1_at	IL8	NM_205018	1.38005	0.0114729
										GgaAffx.13091.2.S1_s_at	TMEM123	NM_001006279	1.40959	0.0496117
										Gga.15061.1.S1_at	MRGPRH	XM_423677	1.48408	3.71e-05
										GgaAffx.20967.1.S1_s_at	CD83	XM_418929	1.54849	0.00829632
										Gga.4589.1.S1_at	RHOBTB2	NM_204115	1.55136	0.0353406
										GgaAffx.20700.1.S1_s_at	RCJMB04_10m24	NM_001012931	1.57909	0.037172
										Gga.255.1.S1_at	CCL4	NM_204720	1.60196	9.46e-05
										Gga.18330.1.S1_s_at	DIAPH1	NM_204210	1.63207	0.0125393
										Gga.7228.1.S1_at	CMBL	XM_001231950 /// XM_001231973 /// XM_419013	1.66144	0.00161184
										Gga.4409.1.S1_a_at	CCL4	NM_001030360	2.35993	0.000942441
