# Supplementary material for: Unique genome-wide transcriptome profiles of chicken macrophages exposed to Salmonella-derived endotoxin
Source: BMC Genomics. 2010 Oct 8;11:545. doi: 10.1186/1471-2164-11-545 (PMC3091694; doi:10.1186/1471-2164-11-545)
Supplement: Additional file 3 — Functions of molecules (genes) involved in each gene network, by time. Interaction with all possible molecules including genes with q values higher than 0.05. [file 1471-2164-11-545-S3.XLS]

## Sheet: Sheet0
ID	Analysis	Molecules in Network	Score	Focus Molecules	Top Functions
1	1 hour post stimulation	Akt, Ap1, CD83, CH25H, Fibrinogen, FSH, hCG, Histone h3, Hsp27, Hsp70, IFN Beta, IKK (complex), IL1, IL8, IL12 (complex), IL1B, Insulin, Interferon alpha, Jnk, JUN, LDL, LYMPHOTOXIN-ALPHA1-BETA2, Mapk, NFkB (complex), NfkB-RelA, NFKBIA, P38 MAPK, Pdgf, PDGF BB, PI3K, RNA polymerase II, Tgf beta, TNIP2, TRAF3, Vegf	22	8	Connective Tissue Disorders, Skeletal and Muscular Disorders, Tissue Morphology
2	1 hour post stimulation	AEBP1, BTG1, BTG2, CD6, CR1, DEFB4 (includes EG:1673), DUSP5, ERK, ERK1/2, F2RL1, FGF18, FPR2, GCLC, glycosylphosphatidylinositol, H19, Histone h4, I kappa b kinase, IGK@, IL8, IL33, IL1F6, IL1RL1, IL8RA, LAT2, LBP, NAMPT, PTGFR, TIE1, TNF, TNFRSF4, TNFSF15, TNIP2, TRAFD1, TREM1, TYROBP	7	3	Cell-To-Cell Signaling and Interaction, Hematological System Development and Function, Immune Cell Trafficking
1	2 hours post stimulation	Akt, Ap1, BLNK, BTG2, CCL4, CD83, DUSP10, ERK, Fibrinogen, Histone h3, Histone h4, Hsp27, Hsp70, IFN Beta, IgG, IKK (complex), IL1, IL8, IL12 (complex), IL1B, Interferon alpha, Jnk, LDL, LIPG, Mapk, NFkB (complex), NfkB-RelA, NFKBIA, P38 MAPK, PI3K, PIK3R5, PROK2, RNA polymerase II, Tgf beta, Tlr	29	11	Cellular Movement, Hematological System Development and Function, Immune Cell Trafficking
2	2 hours post stimulation	4-androstene-3,17-dione, ACPP (includes EG:55), beta-estradiol, BTG2, CAMK4, CD55, CH25H, CX3CL1, Egfr-Erbb2, Fibrin, FSH, G, GCLC, GEM, HBEGF, HSD11B1, IL8, IL1B, INHBB, KISS1, KLF10, Mmp, MMP8, MMP11, MMP25, MMP23B, MYOF, PTP4A1, PTPRN, SCARB1, SERPINA3, SERPINB2, SERPINC1, TFPI2, TNFRSF11B	14	6	Cellular Growth and Proliferation, Hematological System Development and Function, Immune Cell Trafficking
3	2 hours post stimulation	ARRB1, ATIC, CD2BP2, CMBL, CUL2, EIF4A2, Hydrolase, PUF60, SMYD2, TRIP6	2	1	Gene Expression, Cancer, Cell Cycle
1	4 hours post stimulation	AKAP8L, C19ORF2, C20ORF20, C3ORF63, CCDC6, CCT6A, CKAP5, CUGBP1, DMAP1, eIF2B, EIF2B5, EP400, EPC2, ERC1, ERK, FBN2 (includes EG:2201), HNRNPH1, LAT2, LIMA1, LTBP1, MAP3K3, PHLPP, PPFIA1, PPP2CB, PPP2R2D, PTPN5, PTPRD, SPRED1, STRN, STRN3, TACC1, TOM1L1, UACA, UBXN4, YEATS4	45	33	Nervous System Development and Function, Amino Acid Metabolism, Post-Translational Modification
2	4 hours post stimulation	BCLAF1, BRWD1, C14ORF102, CDC42BPB, CUL4B, DDX21, DDX41, ECT2, EFTUD2, HLF (includes EG:3131), IQWD1, JARID1B, JUN, KLHL12, LUC7L, MTHFR, PGAM5, Pias, PNN, PRPF8, PTBP2, RNPS1, SCIN, SFRS18, SRPK1, THRAP3, Top2, TOP2A, UBR4, UBXN7, UHRF1, WDR26, ZC3H18, ZFP91, ZFR	45	33	RNA Post-Transcriptional Modification, Cancer, Cell Cycle
3	4 hours post stimulation	ABCC1, ABCC6, ABCD3, ACSL1, AFG3L2, ATP2A3, ATPase, CDC2L6, COL5A2, DHX8, FAM125B, INO80, Insulin, LEPRE1, MED26, MED27, MYCN, MYH9, MYO9B, NEDD4L, NFRKB, PKNOX1, PLIN, POLR1A, POU2F1, RASA3, RHOJ, RPL24, RPL18A, RPS12 (includes EG:6206), SCP2, SLC38A2, WRN (includes EG:7486), XRCC3 (includes EG:7517), ZNF143	45	33	Lipid Metabolism, Small Molecule Biochemistry, Molecular Transport
4	4 hours post stimulation	ANKRD1, BPI, CDH22, CTNNBIP1, DLST, ELL2, FLII (includes EG:2314), GLB1, GOT, GOT2, HIVEP1, IBTK (includes EG:25998), LSP1, LYMPHOTOXIN-ALPHA1-BETA2, Map3k, MAP3K4, MAP3K8, MAP3K7IP3, MFHAS1, MKK3/6, MYPN, NFkB (complex), NFKBIZ, NKRF, PLK2, PLK3, PPAR&alpha;-RXR&alpha;, SLC12A7, SLC27A1, SRPR, STK10, TNFAIP8, TNIP2, TOMM20, TRAFD1	36	29	Carbohydrate Metabolism, Small Molecule Biochemistry, Auditory Disease
5	4 hours post stimulation	AATF, ASH1L, BCOR, C1q, C21ORF33, Cbp/p300, CD93, CDYL, Ctbp, CTBP1, DDX17, E4F1, EHMT1, ELP2, EMP1, FBXL10, GUSB, Hat, HDAC1, Histone h3, Histone h4, IL8, L3MBTL2, LARP2 (includes EG:55132), MTA1, MYST3, NAMPT, NOL12, PAX7, PEX14, RNF2, RNF4, SETD8, SETDB1, SF3B3	36	29	Gene Expression, DNA Replication, Recombination, and Repair, Gastrointestinal Disease
6	4 hours post stimulation	ADAMTS3, Ap1, ATG4C, CASP2, CTNNA1, DLL1, DNER, EHD3, ELL, FBXW11, Filamin, GLI2, Importin alpha, Importin beta, IPO5, KIF21A, KPNB1, MIB1, MMP1 (includes EG:4312), MMRN1, NUP153, PACSIN2, peptidase, PRNP, PSEN1, Secretase gamma, SERINC3, Smad, SPOP, TERF1, TNRC6A, TPP1, TPR, XPO5, XPO7	34	28	Protein Degradation, Lymphoid Tissue Structure and Development, Reproductive System Development and Function
7	4 hours post stimulation	ACPL2, Ahr-aryl hydrocarbon-Arnt, ANKIB1, BRD1, CASK, CASKIN1, CHSY1, CHSY3, Cpla2, DIAPH1, ECD, EPB41L1, GNPDA2, ID1, IKK (complex), LIN7C, MIR124, MIR1 (human), NFIA, NFIB, NFKBIA, NGLY1, NHLH1, Nuclear factor 1, PLA2G6, QSER1, SMC5, SUCLG2, TAL1, TOM1, TRIP11, TSPAN4, TTC3, Ubiquitin, XPO6	34	28	Gene Expression, Cell Morphology, Cellular Growth and Proliferation
8	4 hours post stimulation	ADCY, Calmodulin, CAMK2G, CaMKII, CCNL1, CD44, CH25H, Creb, CREB1, EDNRB, ELOVL2, FSH, GNAI3, GOLGA2, HRH3, IMMT, IQCB1, LPAR4, LYPLA2, MAD1L1, MAP1LC3B, MCL1, NDUFB8, PDGF BB, PLC, RAB2A, RAB33B, RAPGEF1, RASSF2, RPRD1B, SLC29A1, TLK1, TRPC1, TUBGCP4, WDFY3	33	28	Cell Cycle, Nucleic Acid Metabolism, Cellular Movement
9	4 hours post stimulation	ADFP, ATXN7, BNIP3 (includes EG:664), BNIP3L, CDC2L2, CES1 (includes EG:1066), CYBB (includes EG:1536), CYP26A1, DCK, ELF1, ELF2, ETS, ETS2, GABPA, GCLC, HISTONE, HMG CoA synthase, IRF2, KLF5, LDL, LIMS1, NADPH oxidase, NCF2, NCF4, NFE2L1, P38 MAPK, SFRS5, SP3, SUPT3H (includes EG:8464), TAF2, TAF5L, TNNT3, tyrosine kinase, WBP2, WWP1	32	28	Gene Expression, Genetic Disorder, Immunological Disease
10	4 hours post stimulation	ANAPC2, APC, BIRC2, BTG2, Calcineurin A, Caspase, CCND1, CDC5L, CNOT1, COPA (includes EG:1314), CUL1, Cyclin A, Cyclin D, Cyclin E, E2f, E3 RING, FBXW8, GOLGA5, GPS1 (includes EG:2873), GSPT1, HOOK1, ID2, JARID1A (includes EG:5927), MCF2, NMD3, PAPOLA, PP2A, PRPF19, Rb, RBL1, RUNX1, SENP8, SLC8A3, SUV420H1, XPO1	28	25	Cell Cycle, DNA Replication, Recombination, and Repair, Cellular Growth and Proliferation
11	4 hours post stimulation	CA2, Calpain, CD53, CDC2L6, CRKRS, DDX20, FERMT1, FERMT2, GSK3B, GTF3C1, HAS1, HAS2, HAS3, hCG, Integrin, ITGB3, KIAA0746, MCL1, MED13, MED16, MED21, MED26, MED27, MRPS6 (includes EG:64968), NELF, NONO, NRG1, OGT (includes EG:8473), PRMT3, PRUNE, PTGFR, RNA polymerase II, SETD2, VCL, Vegf	27	25	Carbohydrate Metabolism, Drug Metabolism, Small Molecule Biochemistry
12	4 hours post stimulation	Adaptor protein 1, AHCYL1, Akt, APEH, BAZ1A, CCDC88A, CMBL, Coup-Tf, DDX24, EIF3A, EIF4A2, ERCC4, ERCC6, GAK, GC-GCR dimer, GIGYF2, GRB10, HDAC3, HERPUD1, Hydrolase, IKZF1, IMPA2, KIAA0174, Mi2, N-cor, NCOR2, NR2C2, PROK2, Rar, RARB, Rxr, TFIIH, Thyroid hormone receptor, UBA2, USP18	26	24	Cell Cycle, DNA Replication, Recombination, and Repair, Gene Expression
13	4 hours post stimulation	26s Proteasome, Alcohol group acceptor phosphotransferase, ATXN3, CDK6, CK1, CSNK1D, DNAJB12, DNAJC, DNAJC3, DNAJC13, DNAJC14, DYRK1A, EIF2AK2, FANCC, Hdac, HIST2H2AC, Hsp70, Hsp90, Hsp22/Hsp40/Hsp90, HSPA9, Integrin alpha 3 beta 1, KIAA0774, MAP3K7IP2, MAPK8, MYOF, PHLDA2, PI4KA, Proteasome, Sapk, SEPT2, SNCA, TOR1A, TTK, UBE4B, ZFP64	26	24	Cellular Function and Maintenance, Cellular Compromise, Cancer
14	4 hours post stimulation	ALP, ATF2, CD274, CLK2, Collagen(s), CTR9, ELOVL1, F2RL1, Fgf, FST, GAA, GDF2, GLS, HCFC2, HES1, IFN Beta, IL1, JINK1/2, Laminin, LARGE, LAS1L, Mmp, MMP27, MMP23B, NINJ1, NT5E, Pdgf, RQCD1, RUNX2, SERPINE2, Tgf beta, TGFB3, Trypsin, UTX, WDR5	26	24	Cancer, Cellular Movement, Embryonic Development
15	4 hours post stimulation	B4GALT6, CAMSAP1L1, CLIC2, CWC22, DYRK1A, EDC3, EDC4, EFTUD2, EPB41L2, FAM76B, FGD6, FOXK1, FRMD6, FUSIP1, GAPVD1, GPR155, KIF1C, KIF5B, KSR1, LARP1, LUC7L2, MAP3K5 (includes EG:4217), MPRIP, NUMB, RAI14, SPIRE1, SRPK1, SUV420H1, TMEM68, TRAPPC2, YWHAB, YWHAG, YWHAQ (includes EG:10971), ZFP36, ZNF295	26	24	Endocrine System Disorders, Genetic Disorder, Metabolic Disease
16	4 hours post stimulation	ARRB1, BEST1, C22ORF30, DDX20, DDX31, F2RL1, FAM91A1, GLYCOGEN PHOSPHORYLASE, HNRNPM, INTS1, INTS2, MED13, MED16, MED26, MED27, MED29, MIRLET7E, MIRN324, PAPD5, PES1, POLR1A, POLR2C, PPP2CA, PPP2R3A (includes EG:5523), PYGB, PYGL, RNF145, RSBN1, RTF1, SCGN, SLCO2B1, SR140, steroid, TAC1, ZRANB2	26	24	Gene Expression, RNA Post-Transcriptional Modification, Carbohydrate Metabolism
17	4 hours post stimulation	ABLIM1, ARHGAP21, BRAF, CARHSP1, CCDC101, CDK5, CDK6, CDK5RAP1, CSNK1D, DIS3L2, DYRK1A, EIF2AK2, FTCD, FUBP1, ID2, KIAA1199, KPNB1, LETMD1, NLRC5 (includes EG:84166), PQLC3, PRDM5, REEP5, RFFL, RUNX1, RUNX2, S100A2, SFN, SGTB, SNCA, TOP2A, TP53, TTK, UPP1, VIM, ZNF148	26	25	Cancer, Cell Cycle, Cellular Assembly and Organization
18	4 hours post stimulation	14-3-3, Adaptor protein 2, AGGF1, Ap2 alpha, Beta Arrestin, CACNB2, Cdc2, Ck2, Clathrin, CLOCK, CRY1, CRY2, Dishevelled, EML1 (includes EG:2009), EPN2, Epsin, FLJ11506, GABRG2, Groucho, HABP4, HERC1, ISG20L2, ITCH, KRT19, MARCKSL1, NOLC1, NUMB, PER2, Pkc(s), RAB8B, RALGDS, REPS2, STXBP3, TUBG1, Tubulin	25	23	Behavior, Nervous System Development and Function, Gene Expression
19	4 hours post stimulation	ADAMTS1, CCL4, CD83, F13A1, FERMT2, Fibrinogen, GALNS, GCH1, I kappa b kinase, Igm, Ikb, Ikk (family), IL-1R, IL-1R/TLR, IL1B, IL1R1, IL1R2, IRAK, IRAK2, MADD, MYLK3, NfkB-RelA, PCSK5, PDE5A, PDIA4, RASA2, Sod, Tlr, TLR2, Tnf receptor, TNFSF15, TRADD, TRAF, TRAF3, ZC3H12A	23	22	Cell-To-Cell Signaling and Interaction, Hematological System Development and Function, Immune Cell Trafficking
20	4 hours post stimulation	ADCYAP1R1, AKAP, AKAP1, AKAP8, AKAP10, AMY2A, ARFGEF1, ARFGEF2, BRAF, CHRNA2, DOCK7 (includes EG:85440), FAT1, GIT2, HOMER1, ITPR, KSR1, Mapk, Mek, MYBPC1, MYLK, Myosin Light Chain Kinase, NRG, Pak, Pka, Pkg, PRKAC, PRKACB, PRKAR2B, Raf, Rap1, RNF6, RNF10, Scf, STMN1, YTHDC1	23	22	Cellular Growth and Proliferation, Embryonic Development, Genetic Disorder
21	4 hours post stimulation	ABI1, Actin, ACTR3, ADA, Alpha Actinin, ALS2, APPL1, Arp2/3, CAPZA1, CLASP2, CSRP1, CTBS, DTNBP1 (includes EG:84062), DYNC1I1, EXOC2, F Actin, Fcer1, FNBP1, G-Actin, GAPVD1, Ige, MACF1, Mlc, MYO5A, NAPEPLD, Pld, PPP1R12A, Rab5, RALB, Ras, Rock, SSX2IP, STAU1, TNS1, ZFYVE20	22	23	Lipid Metabolism, Small Molecule Biochemistry, Vitamin and Mineral Metabolism
22	4 hours post stimulation	ARHGAP1, ARHGAP5, ARHGAP24, ARHGAP29, ARHGEF12, BCR, CD72, DAPP1, DUSP4, DUSP10, EPHB1, FRK, GNA13, Jnk, Jnkk, JUN/JUNB/JUND, MAP3K5 (includes EG:4217), MEKK, MEKKs, MTF1, NCK, PKN2, Ptk, PTPRC, Rac, Ras homolog, RASA1, RDX, RhoGap, Sos, TNFR/Fas, TRIO, TXNDC17, VAV, ZC3HAV1	21	21	Cell Signaling, Infection Mechanism, Cell-To-Cell Signaling and Interaction
23	4 hours post stimulation	beta-estradiol, BRAF, C9ORF5, CLCN3, COMP, DGKQ, FSTL1, GIMAP1, HAS2, HCRT, HCRTR2, HRAS, IP6K1, KLK6, MAP3K8, MIR21, MYNN, OPRK1, OSBPL5, OXCT1, PAG1, PRSS7, PRSS2 (includes EG:5645), PSEN1, RAB3IL1, RAB3IP, SERPINE2, SLC17A1, SLC9A3R1, SPN, SUSD2, TGFB3, TOP2A, YARS, ZNF398	21	21	Cellular Development, Cellular Growth and Proliferation, Endocrine System Development and Function
24	4 hours post stimulation	BIRC2, C19ORF10, C4ORF16, CASP2, CCBL1, ECSIT, FBXO30, GGA1, HNRNPM, IFNG, IL25, IL1R1, IRAK2, ITPKB, KPNB1, MAP3K8, MTMR3, PELI1, POMP, PSME3, RFXANK, RFXAP, SDCCAG8, SLC11A1, SLC28A2, SMAD4, TLR1, TLR2, TLR6, TLR7, TLR8 (includes EG:51311), TRAF6, TRAFD1, ZMYM2, ZRANB1	21	21	Infectious Disease, Antigen Presentation, Antimicrobial Response
25	4 hours post stimulation	ACSL1, BTG2, CREG1, CYP2B1, CYP2C8, CYP3A7, E2F4, EIF5B, ENPP6, ETV3, GDE1, GDPD2, Glycerophosphodiester phosphodiesterase, GMPS, GPD2, GSTA1, LIN9, MAP3K8, MT1G, NAP1L4, PEX1, PIK3CG, PTPN4, RABGGTB, RB1, retinoic acid, RRM1 (includes EG:6240), SMYD5, SRPR, testosterone, TGM4, TOP2A, UBE2C, ZZEF1	21	21	Cell Cycle, Endocrine System Development and Function, Small Molecule Biochemistry
26	4 hours post stimulation	AEBP2, ARHGAP1, ATRN, CCL4, CCL22, CCNG2, CHD2, CHML, CLEC3B, CYTH1, CYTH4, EIF2C4, EZH2, HGF, HMGXB4, IL8, IL10RA, IPCEF1, KCNK2, KITLG, MIR200A, MIRLET7B, MMP1 (includes EG:4312), NFKBIA, OSBPL1A, phosphatidylinositol-3,4,5-trisphosphate, RAB5A, RAB6A, RBM5, REV3L, RNF2, TACR1, UBP1, ZMYM4, ZNF644	21	21	Infection Mechanism, Cellular Movement, Hematological System Development and Function
27	4 hours post stimulation	ASRGL1, C16ORF84, C2CD2L, DCP1B, DNAJC11, DOM3Z, EFTUD2, EXOSC1, EXOSC10, GSTK1, HEATR1, HNRNPM, KIAA0406, MIR205, NOB1, NUP188, PDS5A, PDXDC1, PIGT, PTP4A3, RAB3GAP2, RBM22, SEC63, SKIV2L, SKIV2L2, STAG1, STAG2, SURF4, UPF2, UPF3A, WAPAL, XPO5, XPO7, XRN1, YTHDF1	21	21	Molecular Transport, Protein Trafficking, Cancer
28	4 hours post stimulation	ACVRL1, ATCAY, ATG16L1, ATXN3, CAMSAP1, CD44, CD200R1, CREBBP, DACH1, ETS2, EYA3, FBXL12, FLT4, HIPK2, IL8, KIAA0100, Map3k7-Map3k7ip1-Map3k7ip2, MIR362, MYBL1, NLK, PIGQ, PLEKHB1, RNF138, RNPEP, RRH, RUNX1, SHC1, SMAD1, STUB1, TGFBR1, TTF1, UBXN1, YY1, ZFYVE9, ZNF236	20	20	Gene Expression, Cancer, Cellular Movement
29	4 hours post stimulation	Actin, AFF3, ATP, BAX, BTAF1, C14ORF133, CAND1, CDC5L, DARS, DUS2L, EPRS, GMPPB, HSPA9, IARS, IKBKB, IPP, IRS1, KSR1, LARS, LIMA1, MFN1, MFN2, NISCH, NOXA1, P2RX7, PLA2G6, QARS, RARS, RPL10A (includes EG:4736), SLC25A13, TOP2A, VPS33B, YWHAQ (includes EG:22630), YWHAZ, ZC3H13	19	20	Cellular Assembly and Organization, Cell Morphology, Hematological System Development and Function
30	4 hours post stimulation	ACSL1, ARHGAP5, ASPH, BCL6, cholesterol, DNAH9, DOCK9, EHMT1, EVL, FAM134C, FAM179B, G0S2, GABA, GAD2, GLA, GULP1, Hd-Zdhhc17, HGFAC, HNF1A, HTT, Itgam-Itgb2, ITGAX, ITGB2, JAM3, KLF5, PHF2, PTEN, RGS9, SEL1L, SLC36A1, STARD4, TCTE1, ZBTB20, ZDHHC17, ZMYND8	19	20	Amino Acid Metabolism, Molecular Transport, Small Molecule Biochemistry
31	4 hours post stimulation	APOB, ATP13A3 (includes EG:79572), BIRC2, BUB1, BUB1B, CAPRIN1, CDC20, CDK2AP1, CIAO1, Ctbp, CUGBP2, EXT1, EXT2, FAM96A, G3BP1, HDAC1, HDAC2, HDAC3, HLTF, INHBB, JUN, MAN2B2 (includes EG:23324), MIR200A, MYO1C, NDUFS4, NRBP1, PCTK2, SBNO2, SDAD1, Smad, TGFB1, TGIF1, TPST2, UBE2J1, WT1	18	19	Cancer, Gastrointestinal Disease, Cell Cycle
32	4 hours post stimulation	AKIRIN2, ANLN, ARHGAP18, BMP6, C14ORF106, C15ORF23, CCDC85B, CD1D, CDKN1A, CELSR1, CMPK2, DSE, ELAC2, FAS, FAT2, ID1, ID2, IFNA2, IL1R1, IRF5, LGALS3BP, MPHOSPH6, MPP6, NCAPD3, P2RY5, PNPT1, PRAME (includes EG:23532), PRC1, PSAP, TGM1, TRA@, TYMS, VGLL4, YY1, ZFC3H1	18	19	Cell Cycle, Cell Death, Cancer
33	4 hours post stimulation	AGFG1 (includes EG:3267), ARRDC4, C9ORF80, ELOVL6, FAM168A, FEM1C, HOXB8, HOXD4, KIF5B, LMNB1, MCAT, MIRN101B, MYLK2, PANK3, PDGFRL, PDK1, PDXK, PHC2, PNPT1, PTCRA, RIPK4, RND2, RPAP3, RRM1 (includes EG:6240), STK11, SYNGR3, TAOK3, TGM1, TMEM70, TOP2A, Transferase, YAF2, YY1, ZBTB34, ZNF148	18	19	Lipid Metabolism, Nucleic Acid Metabolism, Small Molecule Biochemistry
34	4 hours post stimulation	5,6,7,8-tetrahydrobiopterin, ADORA2B, AEN, AGT, AP3B2, AP3D1, AP3M1, AP3M2, AP3S1, AP3S2, ARID1B, BACH2 (includes EG:60468), CCL4, CCNF, CYBB (includes EG:1536), DUSP10, EDNRB, FAM38A, GCLM, GGT1, glutathione, hydrogen peroxide, IL13, IL1R1, KIF14, MMP1 (includes EG:4312), NOS1, NSUN2, RIPK2, SLC7A2, SNCA, SV2C, TLR2, TNS1, TXNRD3	18	21	Cellular Assembly and Organization, Nervous System Development and Function, Drug Metabolism
35	4 hours post stimulation	ATPBD4, C7ORF58, CCDC45, CDK5RAP3 (includes EG:80279), DDX47, EFCAB1, ERLIN1, HAAO, HNF4A, HPS6, HPS5 (includes EG:11234), KLHL28, LSM3, MINA, NVL, OSBPL11, PRKAB1, RIOK2, TMEM63A, TRAF6, TTC19, UFM1, UPF3B	18	16	Genetic Disorder, Cellular Development, Lipid Metabolism
36	4 hours post stimulation	ACAD9, ACSL1, Acyl-CoA dehydrogenase, ALB, CLP1, CTAGE5, DOCK8, DUSP4, GBP1 (includes EG:2633), GJC2, IVD, IWS1, KPNB1, Lefty, LPCAT3, LTBP1, MCPT1, MST1R, MTIF2, NR2C2, PARD3B, PCDH1, PCF11, PPARA, RUNX1, SEMA3B, SEN2, SMAD2, TGFB1, TSEN2, TSEN15, TSEN54, UCHL5, VASN, VEGFA	17	18	Cellular Development, Embryonic Development, Digestive System Development and Function
37	4 hours post stimulation	ANKRD44, BAT1, C1ORF9, CIP29, DDX39, DOCK2, DUB, ELMO, ELMO1, EWSR1, HERPUD1, ITCH, ITGB1BP1, MED20, MIR142 (includes EG:406934), NLE1, RAC1, RPS15A, UCHL5, USP2, USP4, USP6, USP7, USP11, USP14, USP15, USP16, USP18, USP32, USP47, USP21 (includes EG:27005), USP34 (includes EG:9736), USP9X, ZMYND8, ZNF513	16	18	Post-Translational Modification, Cell Signaling, Cell Morphology
38	4 hours post stimulation	Ca2+, CCDC88C, CCL4, CCR3, CCR8, CCR9, CD83, CFTR, COG1, COG2, COG3, COG4, COG6, COG7, COG8, COG5 (includes EG:10466), CXCL10, DPP8, ERO1LB, ERP44, FAM120A, GLE1, IL2, IL17F, KRT10, LPAR2, PHLDA2, PROK2, PUS1, SEC23B, SEC24D, SLC24A3, SRP68, WFS1, XBP1	16	18	Cell Signaling, Molecular Transport, Vitamin and Mineral Metabolism
39	4 hours post stimulation	A2BP1, ADORA2B, ATXN2, AUTS2 (includes EG:26053), B2M, Calcineurin protein(s), CD8A, DOCK10, ERK1/2, EXTL3, FAS, FNBP4, FYN, GAB3, Ifn gamma, IFNGR2, IgG, IL12 (complex), IL28RA, Interferon alpha, KIT, MAL, MAP2K1/2, MHC Class I (complex), MHC CLASS I (family), MHC Class II, Nfat (family), PLC gamma, PLS3, QKI, STAT, STAT5a/b, TCR, TUB, WNK2	16	20	Cell-To-Cell Signaling and Interaction, Reproductive System Development and Function, Cancer
40	4 hours post stimulation	ABCA8, AHSG, APCS, C21ORF91, CADPS, CYTSA, DOCK3, EIF4A1, GRB2, ICMT, ITFG2, LUC7L2, MAPT, NADK (includes EG:65220), NUTF2, ONECUT1, PAG1, PRNP, PSEN1, PTPRC, PTPRN2, RASA1, RPL18A, SAFB2, SEC61A2, SLC23A2, SMPDL3B, SNX3, SVIL, TNK2, TRAT1, TTBK1, TTBK2, WIPF1, ZAP70	16	19	Genetic Disorder, Neurological Disease, Cell-To-Cell Signaling and Interaction
41	4 hours post stimulation	BTBD7, C12ORF30, CAMK2B, CASK, CCDC132, CDK2, CHD4, CUL1, DAZAP2 (includes EG:9802), DENND4C, DIAPH1, EPC1, FAM101A, FBXW7, KIAA1267, MAP1D, MIR184 (includes EG:406960), MIR196A1, MIR196A2, MIR26B, MIRN140, NEK2, NPM1 (includes EG:18148), NUP153, NUP160, PCNX, PPP2R5D, RPGRIP1L, STRBP, TOX3, UBE2A, UBE2B, UBE2E3, UBE2M, UBR3	15	17	Cellular Assembly and Organization, DNA Replication, Recombination, and Repair, Cancer
42	4 hours post stimulation	ANKRD12, C19ORF50, C1ORF144, CCDC33, CEP55, DTX2, EXOC7, FAM108B1, FAM125A, FAM125B, FHL5, FNDC3A, GKAP1, GLCCI1, HGS, IFT20, MIF4GD, MIRLET7D, PLSCR1, PYCR2, ROBO2, SLIT1, SLIT3, SNF8, TOM1L1, TSG101, UBQLN4, VPS28, VPS36, Vps22-Vps25-Vps36, VPS37B, VPS37C, VPS37D, ZC3H14, ZC4H2	15	17	Cellular Assembly and Organization, Nervous System Development and Function, Cellular Movement
43	4 hours post stimulation	AGA, ANKHD1, BST1, CBX5, CHEK2, COASY, DERL1, DSC2, DSN1, FAM107B, FTSJ1, HLA-B, HNF1A, HNF4A, HSPA5, LARP4, LRRC8C, MCM3, MDFI (includes EG:4188), MIS12, NSL1, PARP4, PET112L, PKP2, PRKCZ, RMI1, RPA2, SEL1L, SF3A3, TADA3L, TNFSF11, TPP2, TRIM41, WBP4	14	16	Gene Expression, Cardiovascular Disease, Genetic Disorder
44	4 hours post stimulation	AMD1, BRF1, CSDA, CSDE1, ELAVL1, FAS, GALNT1, GALNT2, GALNT6, ITM2C, MARCH5, MTAP (includes EG:4507), MYC, NFYB, OAT, PBLD, Polypeptide N-acetylgalactosaminyltransferase, PSME4, RFX1, RNPS1, RPL41, RPN1, RRM2, SERBP1, SLC25A28, STRAP, STT3A, SUPT6H, TOP2A, TPM1, TYMS, TYW1, UBE3C, ZNF610	14	16	Post-Translational Modification, Cancer, Respiratory Disease
45	4 hours post stimulation	ACCN2, CALB1, CBX1, GSN, KANK4, KCND3, KIAA0090, KIAA0664, LRRC15, MAMDC4, MIR134 (includes EG:406924), MIR135A1, MIR135A2, MIR135B (includes EG:442891), MIR30A, Mirn297, MIRN328, MIRN349, MIRN297-2, MSI1, MSL2, NEBL, OSTM1, PHF15, PHOSPHO1, SLMAP, SPOPL, TANC1, TEX2, TNIK, UBE2Q2, UBXN11, UNQ1887, VCPIP1, ZIC1	14	16	Cell Death, Cell-mediated Immune Response, Nervous System Development and Function
46	4 hours post stimulation	AK5, C1ORF77, C7ORF26, CCDC50, CHFR, CSMD3 (includes EG:114788), CUGBP1, DAB2IP, DAK, DEDD, DIRC2, DPYD, EIF4E, FKBP2, FKBP3, FKBP6, FKBP9, FKBP15, GRHL2, GRHL3, HIVEP2, IFNB1, KRT18, MIR132 (includes EG:406921), MIRN325, NME7, OTUD7B, Peptidylprolyl isomerase, PIN1, PPIC (includes EG:5480), PPIG, RIPK1, TET1, USH2A, WDR47	14	16	Cell Cycle, Drug Metabolism, Genetic Disorder
47	4 hours post stimulation	ABAT, ACOT7, ATN1, ATXN1, C11ORF41, C2ORF3, CDKAL1, CELSR2, CRK, CSMD1, EPS15, EPS15L1, FYN, HIVEP1, KCNAB2, KIAA0913, LRSAM1, MIR31, MLL4, MTX3 (includes EG:345778), NCK1, NOVA1, PIK3R1, POM121, PSMC6, PUM1, RBM9, REST, RICS, RORA, SMARCC2 (includes EG:6601), SNX17, SPATA5, SPEN, ZNF276	13	15	Nervous System Development and Function, Organ Development, Genetic Disorder
48	4 hours post stimulation	APLP1, ATF4, C10ORF2, CAT, CD2, CNTN3, Cytochrome c, DCHS1, FAM176A, FTSJ3, GADD45G, GRTP1, HSPA1B, IL1B, IL2RA, JUN, KLF9, LPL, NFE2L2, NOL8, PIAS4, PRNP, R3HDM1, RRAGA, RRAGD, SAT1, SERPINA3, SETDB1, SLC1A4, STAT4, SUMO2, TCFL5, UTP14A, VDAC1	11	14	Gene Expression, Free Radical Scavenging, Molecular Transport
49	4 hours post stimulation	ALDH, ALDH1L2, ALDH5A1, ALDH7A1, ALDH9A1, ATP6, ATP5I, ATP6V0B, ATP6V0D1, ATP6V1B1, ATP6V1C2, ATP6V1D, ATP6V1E1, C1ORF85, CMYA5 (includes EG:202333), DDX1, DDX19B, ENTPD2, FAR1, FBXL2, H+-transporting two-sector ATPase, ILK, KCTD5, MYH1, PARVA, PRPS1, PRPS2, PRPSAP1, PSMC4, RIOK3, SKIV2L, SKP1, SLC2A4, STX7, VAMP7	9	12	Nucleic Acid Metabolism, Small Molecule Biochemistry, Molecular Transport
50	4 hours post stimulation	ADIPOR1, ADRBK2, Alpha catenin, AMPK, Angiotensin II receptor type 1, C5AR1, CD3, CHKA, G, G alpha, G alphai, G protein beta gamma, G-protein beta, G-protein gamma, Gpcr, Growth hormone, Gsk3, Hsp27, P110, p70 S6k, Pdgfr, Phosphatidylinositol 3-kinase, Phosphatidylinositol-4,5-bisphosphate 3-kinase, PI3K, PI3K p85, PIK3AP1, PIK3CB, PIK3CD, PIK3CG, PIK3R5, PODXL, Shc, SRC, SYK, Trk Receptor	8	11	Carbohydrate Metabolism, Lipid Metabolism, Small Molecule Biochemistry
1	8 hours post stimulation	Ap1, Caspase, CCL4, CD72, CD83, FAS, Fibrinogen, GCH1, Hsp27, Hsp70, IFN Beta, IgG, Igm, IKK (complex), Ikk (family), IL1, IL8, IL12 (complex), IL1B, Interferon alpha, Jnk, LDL, LIPG, Mmp, MMP27, MMP1 (includes EG:4312), NFkB (complex), NfkB-RelA, NFKBIA, P38 MAPK, Pdgf, Sod, Tgf beta, Tlr, Vegf	25	11	Cellular Movement, Hematological System Development and Function, Immune Cell Trafficking
2	8 hours post stimulation	ACO2, ACPP (includes EG:55), ADORA2B, AGT, AHNAK, ARRB1, C21ORF33, CMBL, dihydrotestosterone, Egfr-Erbb2, G0S2, G3BP2, G6PD, HNF4A, HPS6, HPS5 (includes EG:11234), IL11RA, IL22RA1, KCNAB1, MCPT1, Mmp, MMP11, MMP25, MMP27, MMP1 (includes EG:4312), MMP23B, MYOF, NFKBIA, RECK, taurine, TFPI2, TGFB1, TGM4, TIMP4, UGDH	25	11	Connective Tissue Disorders, Genetic Disorder, Tissue Development
3	8 hours post stimulation	ACPP (includes EG:55), ADORA2B, Akt, ASAH2, BTG2, CH25H, CHKA, CXCL16, Egfr-Erbb2, ELP3 (includes EG:55140), ERK, FSH, hCG, Histone h3, Histone h4, IFNW1, IL8, IL17F, Laminin, LGI1, Mapk, MARCKSL1, Nfat (family), PDGF BB, PI3K, PIF, PIK3R5, PLC, PRNP, PROK2, Proteasome, PTGFR, RNA polymerase II, ULBP2, UPP1	21	10	Cardiovascular System Development and Function, Cell Cycle, Lipid Metabolism
4	8 hours post stimulation	GALNT6, Polypeptide N-acetylgalactosaminyltransferase	3	1	Post-Translational Modification
				total number of genes		inflammatory response gene			inflammatory response genes number	percentage	down-reg	up-reg	down-reg	up-reg
			1 h	11	0.00965759	3	0.0254237		3	3.2	0	3	0	0.032
			2 h	18	0.0158033	10	0.0847458		9	9.7	1	8	0.0107	0.086
			4 h	1077	0.945566	94	0.79661		90	96.8	24	66	0.258	0.709
			8 h	33	0.0289728	11	0.0932203		11	11.8	1	10	0.0247	0.0932
				1139		118	0.1036		93
				down-reg	up-reg
			1h/C	0	13
			2h/C	2	31
			4h/C	605	1156
			8h/C	4	57
